# Supplementary material for: A graph-based machine learning framework identifies critical properties of FVIII that lead to hemophilia A
Source: Front Bioinform. 2023 May 10;3:1152039. doi: 10.3389/fbinf.2023.1152039 (PMC10206133; doi:10.3389/fbinf.2023.1152039)
Supplement: Supplementary file 1 [file Table2.XLSX]

## Sheet: Definitions
	This is the Supplementary Table 2 of the manuscript “A Graph-Based Machine Learning Framework Identifies Critical Properties of FVIII that Lead to Hemophilia A”, by Ferreira et al., 2023.
	This table contains the structural and evolutionary measures derived from the FVIII structure, and the class label derived from multiple database searches (see Methods).
Fields
leg_pos	The residue position in the legacy system (protein starts at “ATR”).
Residue	The amino acid at that position.
Domain	The domain where this residue is located.
areaSAS	The solvent accessible surface area.
Consurf_score	The conservation score derived from the Consurf server (Chorin et al. 2020).
severity	The classification in high and low antigen rescue levels (>50% and <50% of WT, respectively).

## Sheet: Data
leg_pos	Residue	Domain	areaSAS	Consurf_score	severity
4	R	A1	121.11	0.278	Mild_Moderate
5	Y	A1	28.457	0.087	Severe
6	Y	A1	57.7934	0.169	Mild_Moderate
7	L	A1	0	-0.793	Severe
9	A	A1	0	-1.019	Mild_Moderate
10	V	A1	13.2052	-0.746	Severe
12	L	A1	9.38814	-0.134	Mild_Moderate
15	D	A1	8.52677	-0.925	Mild_Moderate
16	Y	A1	2.39935	-1.028	Severe
22	G	A1	6.9127	0.853	Severe
29	R	A1	206.692	0.614	Severe
45	V	A1	82.6076	1.05	Mild_Moderate
47	K	A1	110.008	0.316	Mild_Moderate
48	K	A1	0	-1.156	Severe
49	T	A1	0	-0.939	Severe
50	L	A1	0	-0.487	Severe
51	F	A1	0	-0.677	Severe
53	E	A1	35.2387	-1.037	Mild_Moderate
54	F	A1	7.76572	-0.321	Severe
56	D	A1	41.3763	-0.939	Severe
58	L	A1	91.9911	-0.472	Severe
62	A	A1	7.05668	0.228	Mild_Moderate
63	K	A1	100.043	-0.562	Mild_Moderate
64	P	A1	86.6184	0.452	Mild_Moderate
65	R	A1	35.3402	-0.423	Mild_Moderate
69	M	A1	8.96546	-0.336	Severe
70	G	A1	3.82039	-1.141	Severe
71	L	A1	0	-0.889	Severe
73	G	A1	0.285523	-1.143	Severe
75	T	A1	34.2572	-0.791	Mild_Moderate
76	I	A1	0	-1.005	Mild_Moderate
78	A	A1	0	-0.698	Severe
80	V	A1	16.192	-0.868	Severe
82	D	A1	10.4451	-0.71	Severe
84	V	A1	0	-0.9	Mild_Moderate
85	V	A1	1.31418	-0.425	Mild_Moderate
88	L	A1	0	-0.836	Mild_Moderate
89	K	A1	64.1048	-1.053	Mild_Moderate
90	N	A1	0.189119	-1.177	Severe
91	M	A1	73.7087	-0.446	Mild_Moderate
92	A	A1	6.89719	-1.131	Severe
93	S	A1	73.8621	-0.865	Mild_Moderate
94	H	A1	7.0164	-0.203	Mild_Moderate
95	P	A1	44.8156	-0.206	Mild_Moderate
96	V	A1	0	-0.07	Severe
97	S	A1	0	-1.039	Severe
98	L	A1	0	-0.674	Mild_Moderate
99	H	A1	0	-1.015	Mild_Moderate
101	V	A1	0	-0.091	Mild_Moderate
107	K	A1	21.9311	-1.162	Severe
110	E	A1	2.7338	-1.164	Severe
111	G	A1	0	-1.143	Severe
113	E	A1	94.3036	0.184	Mild_Moderate
114	Y	A1	16.9832	-1.137	Severe
116	D	A1	9.27985	-1.169	Severe
118	T	A1	14.7697	-0.688	Severe
119	S	A1	11.2512	-0.697	Mild_Moderate
122	E	A1	13.1192	-1.114	Mild_Moderate
126	D	A1	14.1052	-1.072	Mild_Moderate
127	K	A1	106.519	0.065	Mild_Moderate
128	V	A1	3.62094	-0.882	Severe
135	T	A1	19.4799	-0.232	Mild_Moderate
136	Y	A1	0	-1.138	Severe
138	W	A1	0	-1.077	Severe
140	V	A1	0.484293	-0.924	Mild_Moderate
143	E	A1	76.5927	0.717	Mild_Moderate
144	N	A1	2.4569	-0.223	Mild_Moderate
145	G	A1	1.30215	-0.623	Mild_Moderate
146	P	A1	26.4907	-1.151	Severe
147	M	A1	51.6108	-0.496	Mild_Moderate
150	D	A1	6.9968	-1.073	Mild_Moderate
151	P	A1	44.6551	-0.666	Mild_Moderate
153	C	A1	13.1825	-1.037	Severe
154	L	A1	9.80752	-0.974	Mild_Moderate
155	T	A1	9.15513	-1.025	Mild_Moderate
156	Y	A1	5.3552	-0.659	Severe
157	S	A1	0	-0.606	Mild_Moderate
158	Y	A1	0	-1.138	Severe
159	L	A1	0	-0.476	Severe
160	S	A1	0	-1.182	Mild_Moderate
161	H	A1	12.029	-0.601	Mild_Moderate
162	V	A1	37.0861	-0.837	Mild_Moderate
163	D	A1	30.377	-0.665	Mild_Moderate
166	K	A1	54.2606	-0.189	Mild_Moderate
167	D	A1	0	-1.169	Severe
168	L	A1	0	0.973	Mild_Moderate
169	N	A1	0	-1.137	Severe
170	S	A1	0	-0.927	Mild_Moderate
172	L	A1	0	-1.145	Mild_Moderate
173	I	A1	0	-0.781	Mild_Moderate
174	G	A1	0	-1.143	Severe
175	A	A1	0	-0.652	Mild_Moderate
176	L	A1	0	-0.779	Severe
178	V	A1	0	-0.841	Mild_Moderate
179	C	A1	0	-0.957	Severe
181	E	A1	127.671	0.372	Mild_Moderate
182	G	A1	43.1987	-0.595	Mild_Moderate
183	S	A1	26.5968	-0.075	Mild_Moderate
195	F	A1	15.8895	-0.109	Mild_Moderate
196	I	A1	10.7999	-0.832	Mild_Moderate
197	L	A1	0	-0.566	Mild_Moderate
198	L	A1	0	-0.633	Mild_Moderate
199	F	A1	0	-0.687	Severe
200	A	A1	0	-0.515	Severe
201	V	A1	0	-1.053	Mild_Moderate
203	D	A1	13.9938	-0.93	Mild_Moderate
204	E	A1	3.05867	-1.059	Severe
205	G	A1	28.6257	-0.498	Mild_Moderate
207	S	A1	3.10309	-1.079	Severe
208	W	A1	29.3188	-0.304	Severe
210	S	A1	20.5554	-0.332	Mild_Moderate
215	S	A1	102.09	1.167	Mild_Moderate
224	S	A1	81.1102	0.471	Mild_Moderate
226	R	A1	216.547	2.914	Mild_Moderate
231	M	A1	37.2071	0.74	Mild_Moderate
232	H	A1	7.50204	-0.988	Mild_Moderate
233	T	A1	0	-0.906	Mild_Moderate
234	V	A1	0	-0.745	Severe
235	N	A1	0	-1.106	Severe
236	G	A1	0	-1.001	Severe
237	Y	A1	1.52285	-0.531	Mild_Moderate
240	R	A1	99.3286	-0.393	Mild_Moderate
241	S	A1	29.7307	-0.774	Severe
242	L	A1	7.18831	-0.779	Mild_Moderate
244	G	A1	35.6498	-0.162	Severe
245	L	A1	4.42488	-0.722	Severe
248	C	A1	0	-0.915	Mild_Moderate
250	R	A1	145.027	1.011	Mild_Moderate
254	Y	A1	73.5964	0.477	Mild_Moderate
257	V	A1	0	-0.444	Mild_Moderate
259	G	A1	0	-0.697	Severe
260	M	A1	0	-0.004	Severe
261	G	A1	0	-0.836	Mild_Moderate
262	T	A1	0	-0.696	Mild_Moderate
264	P	A1	30.5368	-0.434	Mild_Moderate
265	E	A1	36.7089	-0.566	Mild_Moderate
266	V	A1	2.12964	-0.858	Mild_Moderate
267	H	A1	0	-1.053	Mild_Moderate
269	I	A1	0	-0.899	Severe
271	L	A1	4.9388	-0.283	Severe
272	E	A1	58.7643	-0.619	Mild_Moderate
273	G	A1	41.8884	0.035	Severe
274	H	A1	19.8561	-0.882	Mild_Moderate
275	T	A1	7.95319	-0.47	Mild_Moderate
276	F	A1	0.0016237	-0.865	Severe
277	L	A1	41.2787	-0.002	Severe
278	V	A1	2.44505	-0.781	Mild_Moderate
280	N	A1	43.2574	0.524	Mild_Moderate
281	H	A1	17.1336	-0.926	Mild_Moderate
282	R	A1	24.8367	-0.9	Mild_Moderate
284	A	A1	6.77101	-0.069	Mild_Moderate
285	S	A1	0	-0.475	Mild_Moderate
286	L	A1	0	0.204	Severe
288	I	A1	0	-0.435	Mild_Moderate
289	S	A1	1.87324	-0.89	Mild_Moderate
293	F	A1	22.3252	-0.685	Mild_Moderate
295	T	A1	17.5562	-0.941	Mild_Moderate
296	A	A1	0.177447	-0.883	Mild_Moderate
302	D	A1	68.3741	0.995	Mild_Moderate
304	G	A1	30.9157	-0.96	Severe
305	Q	A1	124.384	0.703	Mild_Moderate
306	F	A1	27.5609	-0.344	Mild_Moderate
307	L	A1	14.0875	0.239	Mild_Moderate
308	L	A1	0	-0.562	Mild_Moderate
309	F	A1	26.5587	-0.789	Mild_Moderate
310	C	A1	0	-0.923	Mild_Moderate
312	I	A1	0	-0.702	Mild_Moderate
318	D	A1	64.3205	-0.263	Mild_Moderate
319	G	A1	3.92507	-0.955	Mild_Moderate
320	M	A1	0	-1.145	Mild_Moderate
321	E	A1	22.9789	-0.054	Mild_Moderate
325	K	A1	95.6639	0.635	Mild_Moderate
326	V	A1	4.57761	-0.99	Mild_Moderate
329	C	A1	21.2855	-0.982	Severe
373	S	A2	136.787	-0.303	Mild_Moderate
375	A	A2	64.1951	-0.301	Mild_Moderate
376	K	A2	47.4947	-0.544	Mild_Moderate
377	K	A2	208.249	1.282	Severe
380	K	A2	66.9148	1.117	Mild_Moderate
382	W	A2	18.3067	-0.149	Mild_Moderate
385	Y	A2	49.2098	0.012	Severe
386	I	A2	0.940332	-1.033	Mild_Moderate
390	E	A2	59.1824	-1.118	Mild_Moderate
392	D	A2	94.5769	0.603	Mild_Moderate
393	W	A2	13.7289	-1.092	Severe
395	Y	A2	0	-1.007	Severe
396	A	A2	0	-0.413	Mild_Moderate
403	D	A2	78.8422	1.204	Severe
405	R	A2	221.744	0.137	Severe
412	L	A2	3.34778	0.352	Mild_Moderate
415	G	A2	14.6337	0.88	Severe
418	R	A2	32.3233	-0.081	Mild_Moderate
419	I	A2	2.2128	-0.656	Mild_Moderate
420	G	A2	0.475132	-0.044	Severe
423	Y	A2	0.324215	-1.147	Severe
425	K	A2	0	-1.115	Severe
427	R	A2	42.6113	0.168	Mild_Moderate
428	F	A2	0.372683	-0.19	Severe
431	Y	A2	3.01731	-0.936	Mild_Moderate
435	T	A2	72.3561	-0.533	Mild_Moderate
439	R	A2	138.911	-0.166	Mild_Moderate
447	G	A2	7.59832	-0.01	Severe
448	I	A2	0	-0.74	Severe
451	P	A2	12.8658	-1.099	Mild_Moderate
453	L	A2	0.668937	-0.852	Mild_Moderate
455	G	A2	0	-0.98	Severe
458	G	A2	33.631	-0.073	Mild_Moderate
459	D	A2	4.54125	-0.893	Severe
461	L	A2	0	0.64	Mild_Moderate
463	I	A2	0	-0.917	Severe
465	F	A2	0	-0.729	Mild_Moderate
466	K	A2	45.7668	-0.216	Mild_Moderate
467	N	A2	0.0302684	-1.15	Mild_Moderate
469	A	A2	7.45389	-1.104	Severe
470	S	A2	70.0417	-0.802	Mild_Moderate
471	R	A2	58.2457	-0.734	Mild_Moderate
473	Y	A2	0	-0.381	Mild_Moderate
474	N	A2	0.0162701	-1.079	Mild_Moderate
475	I	A2	0	-0.947	Severe
476	Y	A2	30.0001	-0.15	Mild_Moderate
477	P	A2	0.739012	-0.895	Severe
479	G	A2	20.0208	-0.871	Mild_Moderate
483	V	A2	17.0718	-0.412	Mild_Moderate
494	G	A2	85.0329	-0.005	Mild_Moderate
505	P	A2	67.164	-1.101	Mild_Moderate
506	G	A2	57.7849	-0.876	Mild_Moderate
510	K	A2	63.9072	0.323	Mild_Moderate
511	Y	A2	3.7546	-1.073	Mild_Moderate
513	W	A2	0	-0.963	Severe
515	V	A2	1.3556	-0.349	Mild_Moderate
520	G	A2	0.27003	-0.627	Mild_Moderate
521	P	A2	10.4379	-1.158	Mild_Moderate
522	T	A2	23.5029	-0.42	Mild_Moderate
525	D	A2	15.927	-1.128	Mild_Moderate
527	R	A2	103.868	0.131	Mild_Moderate
528	C	A2	0.624419	-1.051	Severe
530	T	A2	0	-0.894	Mild_Moderate
531	R	A2	0	-0.743	Mild_Moderate
532	Y	A2	0.282935	-0.193	Mild_Moderate
533	Y	A2	0	-1.147	Severe
534	S	A2	0	-0.345	Severe
535	S	A2	0	-1.185	Severe
537	V	A2	43.9523	0.928	Mild_Moderate
541	R	A2	78.4573	-0.32	Mild_Moderate
542	D	A2	0	-1.087	Severe
543	L	A2	7.25551	0.358	Mild_Moderate
544	A	A2	4.29004	-0.963	Mild_Moderate
545	S	A2	0	-1.016	Severe
547	L	A2	0	-1.153	Severe
548	I	A2	0.291045	-0.733	Mild_Moderate
549	G	A2	0	-1.151	Severe
550	P	A2	2.96672	-0.773	Severe
553	I	A2	0	-0.966	Mild_Moderate
554	C	A2	0	-0.968	Mild_Moderate
557	E	A2	30.5223	1.33	Mild_Moderate
559	V	A2	1.35744	-0.546	Mild_Moderate
560	D	A2	48.2815	-0.776	Mild_Moderate
564	N	A2	87.2536	0.331	Mild_Moderate
565	Q	A2	14.9098	-0.809	Mild_Moderate
566	I	A2	63.558	0.279	Severe
567	M	A2	127.073	-0.209	Mild_Moderate
569	D	A2	92.3995	-1.135	Severe
574	I	A2	0	-0.843	Severe
576	F	A2	0	-0.928	Severe
577	S	A2	0.0899996	-0.708	Severe
580	D	A2	12.4028	-1.09	Severe
581	E	A2	0	-1.126	Severe
582	N	A2	45.8043	-1.112	Severe
583	R	A2	104.963	0.872	Mild_Moderate
584	S	A2	0.167594	-1.185	Severe
585	W	A2	43.3445	-0.971	Severe
586	Y	A2	0	-0.933	Mild_Moderate
590	N	A2	0.487137	-1.151	Severe
593	R	A2	136.679	0.242	Mild_Moderate
595	L	A2	10.0149	0.041	Mild_Moderate
601	V	A2	27.0062	0.579	Mild_Moderate
605	D	A2	34.5248	-0.836	Mild_Moderate
612	N	A2	0	-1.07	Severe
614	M	A2	0	-0.943	Mild_Moderate
616	S	A2	0	-0.672	Mild_Moderate
618	N	A2	0	-1.181	Mild_Moderate
619	G	A2	0	-1.084	Severe
620	Y	A2	44.1378	0.224	Mild_Moderate
621	V	A2	0	-0.764	Mild_Moderate
622	F	A2	19.5163	-0.252	Mild_Moderate
625	L	A2	5.20747	-0.545	Mild_Moderate
626	Q	A2	65.9162	0.889	Mild_Moderate
630	C	A2	48.0327	-0.721	Mild_Moderate
631	L	A2	12.2746	0.713	Mild_Moderate
632	H	A2	143.046	0.168	Mild_Moderate
635	A	A2	0	0.153	Mild_Moderate
636	Y	A2	17.9578	-0.087	Mild_Moderate
637	W	A2	0	-0.956	Severe
638	Y	A2	0	-0.738	Mild_Moderate
639	I	A2	0	-0.556	Mild_Moderate
640	L	A2	0	-0.469	Severe
642	I	A2	0.0045739	-0.708	Mild_Moderate
643	G	A2	9.78783	-1.085	Severe
644	A	A2	56.4057	-0.66	Mild_Moderate
645	Q	A2	7.22437	-0.554	Mild_Moderate
650	S	A2	0	-0.984	Mild_Moderate
651	V	A2	0	-0.376	Mild_Moderate
652	F	A2	17.6722	-0.667	Mild_Moderate
653	F	A2	2.43464	-0.933	Severe
657	T	A2	8.43955	-0.44	Mild_Moderate
658	F	A2	0.0458585	-0.777	Mild_Moderate
662	M	A2	48.9225	0.553	Mild_Moderate
663	V	A2	1.18676	-0.077	Mild_Moderate
664	Y	A2	38.413	0.054	Mild_Moderate
666	D	A2	32.4195	-0.823	Mild_Moderate
667	T	A2	15.5712	-0.578	Mild_Moderate
668	L	A2	1.68389	-0.686	Mild_Moderate
670	L	A2	0.610123	-0.88	Severe
672	P	A2	0	-1.156	Severe
674	S	A2	0.667782	-0.549	Mild_Moderate
676	E	A2	4.72328	0.132	Mild_Moderate
677	T	A2	1.26346	-0.925	Mild_Moderate
678	V	A2	0.000289607	-0.42	Mild_Moderate
680	M	A2	4.84452	-0.896	Mild_Moderate
681	S	A2	53.8018	-0.289	Mild_Moderate
682	M	A2	0	-0.297	Mild_Moderate
684	N	A2	10.2996	-0.196	Severe
685	P	A2	14.938	0.88	Severe
686	G	A2	1.87981	-1.082	Severe
688	W	A2	7.07985	-0.819	Mild_Moderate
691	G	A2	0	-0.17	Mild_Moderate
694	N	A2	4.6381	-0.898	Mild_Moderate
695	S	A2	15.9414	0.431	Mild_Moderate
698	R	A2	31.2553	-0.373	Mild_Moderate
700	R	A2	67.4521	-0.154	Mild_Moderate
701	G	A2	0	-1.004	Severe
702	M	A2	0	-1.052	Mild_Moderate
704	A	A2	0	-0.581	Mild_Moderate
705	L	A2	23.3466	0.685	Mild_Moderate
706	L	A2	0	-0.385	Severe
708	V	A2	0.508016	-0.985	Severe
1690	S	A3	134.717	-0.315	Mild_Moderate
1693	K	A3	105.908	0.784	Mild_Moderate
1695	T	A3	67.4924	0.858	Mild_Moderate
1696	R	A3	64.1385	-0.391	Mild_Moderate
1698	Y	A3	31.3776	-1.022	Severe
1699	F	A3	46.0096	-0.61	Mild_Moderate
1701	A	A3	0	-1.019	Mild_Moderate
1707	W	A3	10.0901	-1.075	Severe
1708	D	A3	42.3189	-0.739	Mild_Moderate
1709	Y	A3	0	-1.063	Severe
1710	G	A3	5.44086	-0.111	Mild_Moderate
1711	M	A3	2.52205	0.05	Severe
1721	R	A3	118.082	0.703	Mild_Moderate
1730	F	A3	6.54881	-0.835	Mild_Moderate
1732	K	A3	0	-1.211	Severe
1733	V	A3	0	-0.996	Mild_Moderate
1736	Q	A3	50.8168	-0.694	Severe
1738	F	A3	16.1606	-1.069	Mild_Moderate
1742	S	A3	53.2782	-0.227	Mild_Moderate
1743	F	A3	5.64434	-1.201	Mild_Moderate
1745	Q	A3	79.9218	0.823	Severe
1749	R	A3	93.5241	-0.452	Mild_Moderate
1750	G	A3	4.44254	-0.672	Mild_Moderate
1751	E	A3	18.6905	-1.127	Severe
1752	L	A3	16.5566	0.731	Mild_Moderate
1753	N	A3	31.1846	0.115	Mild_Moderate
1755	H	A3	0	-1.195	Mild_Moderate
1756	L	A3	0.900225	-1.202	Mild_Moderate
1758	L	A3	0.270199	-0.774	Mild_Moderate
1760	G	A3	0	-1.201	Severe
1763	I	A3	0	-1.065	Severe
1764	R	A3	31.1064	-0.72	Mild_Moderate
1766	E	A3	16.4161	-1.156	Mild_Moderate
1767	V	A3	33.8525	-0.663	Mild_Moderate
1772	M	A3	51.5715	-0.181	Severe
1773	V	A3	0	-0.889	Mild_Moderate
1775	F	A3	0	-1.116	Mild_Moderate
1777	N	A3	0.0221246	-1.218	Mild_Moderate
1779	A	A3	7.72552	-1.109	Severe
1780	S	A3	76.8311	-0.751	Mild_Moderate
1781	R	A3	93.2029	-1.054	Mild_Moderate
1782	P	A3	42.4339	-0.868	Mild_Moderate
1783	Y	A3	0.000479086	-0.518	Mild_Moderate
1784	S	A3	0.0110196	-1.184	Severe
1785	F	A3	0	-0.192	Mild_Moderate
1787	S	A3	0.0667471	-0.881	Severe
1788	S	A3	16.1681	-0.794	Mild_Moderate
1789	L	A3	0.550421	-0.999	Mild_Moderate
1791	S	A3	25.6311	0.139	Mild_Moderate
1792	Y	A3	45.1872	-0.748	Severe
1805	N	A3	12.2825	-0.042	Severe
1807	V	A3	0	-0.756	Mild_Moderate
1815	Y	A3	13.9901	-1.015	Mild_Moderate
1817	W	A3	3.93945	-0.693	Mild_Moderate
1821	H	A3	123.416	1.412	Mild_Moderate
1822	H	A3	24.5344	0.187	Mild_Moderate
1823	M	A3	2.30288	-0.639	Mild_Moderate
1824	A	A3	1.73163	-0.866	Mild_Moderate
1825	P	A3	6.96767	-1.17	Mild_Moderate
1828	D	A3	39.1014	1.552	Severe
1829	E	A3	15.7623	-0.365	Severe
1830	F	A3	8.30437	-0.428	Mild_Moderate
1832	C	A3	0.0355709	-1.151	Severe
1834	A	A3	3.24128	-0.54	Severe
1835	W	A3	2.54589	-0.974	Severe
1837	Y	A3	0	-1.156	Severe
1839	S	A3	0	-1.205	Severe
1840	D	A3	48.0658	-0.602	Mild_Moderate
1842	D	A3	30.1104	-0.911	Mild_Moderate
1844	E	A3	34.1488	-0.905	Mild_Moderate
1845	K	A3	67.7246	-0.029	Mild_Moderate
1846	D	A3	0	-1.214	Severe
1849	S	A3	0	-1.088	Severe
1850	G	A3	0	-1.162	Mild_Moderate
1851	L	A3	0	-1.164	Severe
1853	G	A3	0	-1.161	Severe
1856	L	A3	0	-0.597	Severe
1857	V	A3	0	-0.864	Mild_Moderate
1858	C	A3	0	-1.196	Severe
1862	T	A3	23.417	-0.57	Severe
1863	L	A3	11.5103	-0.841	Severe
1867	H	A3	74.6125	1.318	Mild_Moderate
1869	R	A3	27.0191	0.323	Mild_Moderate
1870	Q	A3	8.92221	0.489	Mild_Moderate
1875	E	A3	1.96923	-0.768	Severe
1876	F	A3	0.0814025	-0.894	Mild_Moderate
1877	A	A3	0	0.016	Severe
1880	F	A3	0	-1.201	Mild_Moderate
1882	I	A3	3.07005	-0.422	Mild_Moderate
1885	E	A3	0	-1.212	Severe
1888	S	A3	8.51447	-1.22	Mild_Moderate
1889	W	A3	56.3468	-1.082	Mild_Moderate
1890	Y	A3	1.51992	-1.064	Severe
1894	N	A3	1.33602	-0.675	Mild_Moderate
1917	R	A3	63.9675	0.316	Mild_Moderate
1918	F	A3	16.0859	-0.991	Mild_Moderate
1919	H	A3	36.3518	-0.343	Mild_Moderate
1920	A	A3	0	-0.882	Severe
1921	I	A3	0	-1.106	Mild_Moderate
1922	N	A3	0	-1.199	Severe
1923	G	A3	0	-1.201	Severe
1924	Y	A3	45.4612	-0.72	Mild_Moderate
1925	I	A3	10.4234	-0.524	Mild_Moderate
1926	M	A3	33.5346	0.536	Mild_Moderate
1927	D	A3	34.4755	-0.957	Mild_Moderate
1929	L	A3	9.63511	-1.039	Mild_Moderate
1931	G	A3	18.6842	-1.158	Mild_Moderate
1932	L	A3	5.39156	-1.202	Mild_Moderate
1940	I	A3	0.000768832	-0.438	Mild_Moderate
1941	R	A3	0	-0.488	Mild_Moderate
1942	W	A3	0	-0.78	Severe
1943	Y	A3	0	-0.888	Severe
1944	L	A3	0	-1.083	Severe
1945	L	A3	3.70582	-0.657	Severe
1946	S	A3	0	-1.049	Severe
1947	M	A3	22.1744	-0.867	Mild_Moderate
1949	S	A3	38.0271	-0.126	Mild_Moderate
1950	N	A3	20.1144	-0.366	Mild_Moderate
1952	N	A3	1.81998	-1.007	Mild_Moderate
1954	H	A3	0	-0.777	Severe
1955	S	A3	0	-0.847	Severe
1956	I	A3	0	-0.374	Mild_Moderate
1957	H	A3	0	-0.751	Mild_Moderate
1961	H	A3	6.21765	-0.903	Severe
1962	V	A3	12.9408	-0.754	Mild_Moderate
1963	F	A3	1.15897	-0.903	Mild_Moderate
1966	R	A3	70.6049	-0.212	Mild_Moderate
1967	K	A3	57.9299	0.385	Mild_Moderate
1970	E	A3	47.1886	-0.169	Mild_Moderate
1974	A	A3	1.23341	-0.741	Mild_Moderate
1975	L	A3	8.71693	-0.586	Severe
1978	L	A3	0	-1.164	Mild_Moderate
1979	Y	A3	19.5232	-0.76	Mild_Moderate
1980	P	A3	0.00706246	-1.091	Mild_Moderate
1981	G	A3	20.0104	-1.115	Severe
1985	T	A3	7.91779	-1.136	Mild_Moderate
1987	E	A3	14.6889	-0.981	Mild_Moderate
1988	M	A3	10.9671	-1.099	Mild_Moderate
1994	G	A3	2.96499	-1.162	Severe
1996	W	A3	1.92138	-1.085	Severe
1997	R	A3	18.9946	-0.497	Mild_Moderate
1998	V	A3	0	-0.695	Mild_Moderate
1999	E	A3	0	-0.836	Severe
2000	C	A3	0	-0.897	Severe
2003	G	A3	0	-0.719	Severe
2004	E	A3	67.3654	-0.057	Mild_Moderate
2009	G	A3	0.852432	-0.904	Mild_Moderate
2010	M	A3	0	-1.033	Severe
2011	S	A3	3.57816	-0.796	Mild_Moderate
2012	T	A3	0	-0.848	Mild_Moderate
2016	V	A3	0	-0.921	Mild_Moderate
2017	Y	A3	17.6728	-0.509	Mild_Moderate
2019	N	A3	64.4189	0.557	Mild_Moderate
2021	C	C1	0	-1.147	Mild_Moderate
2025	L	C1	17.629	-0.884	Severe
2026	G	C1	4.09628	-1.161	Mild_Moderate
2028	A	C1	48.4661	-0.093	Severe
2034	D	C1	74.7723	-0.981	Mild_Moderate
2037	I	C1	6.55836	-1.043	Severe
2039	A	C1	25.5377	-1.063	Mild_Moderate
2041	G	C1	26.5968	0.278	Mild_Moderate
2044	G	C1	59.8929	0.504	Severe
2047	A	C1	10.9339	0.2	Mild_Moderate
2048	P	C1	17.0664	-0.95	Severe
2050	L	C1	22.3238	-0.961	Mild_Moderate
2051	A	C1	0	-1.154	Severe
2052	R	C1	23.4031	-1.163	Severe
2053	L	C1	9.63659	-1.083	Mild_Moderate
2061	A	C1	0	-1.199	Mild_Moderate
2062	W	C1	0	-1.165	Severe
2063	S	C1	0	-0.958	Mild_Moderate
2069	S	C1	0.653438	-0.213	Severe
2070	W	C1	62.6668	-0.347	Mild_Moderate
2071	I	C1	0	-0.831	Mild_Moderate
2072	K	C1	50.4257	-1.102	Mild_Moderate
2080	I	C1	0	-0.441	Mild_Moderate
2082	H	C1	9.12622	-1.035	Mild_Moderate
2083	G	C1	0	-0.235	Mild_Moderate
2086	T	C1	0	-1.075	Mild_Moderate
2087	Q	C1	12.3538	-1.214	Mild_Moderate
2088	G	C1	0	-1.201	Severe
2090	R	C1	149.34	-0.268	Mild_Moderate
2096	L	C1	1.00557	0.413	Mild_Moderate
2100	Q	C1	64.1468	0.556	Severe
2101	F	C1	0	-0.423	Mild_Moderate
2102	I	C1	32.0203	0.759	Mild_Moderate
2105	Y	C1	13.477	-0.984	Mild_Moderate
2106	S	C1	1.21044	-1.126	Severe
2112	W	C1	63.7872	-1.081	Mild_Moderate
2116	R	C1	27.3011	-0.358	Mild_Moderate
2117	G	C1	4.67297	-0.869	Severe
2119	S	C1	27.2144	-0.345	Mild_Moderate
2121	G	C1	26.8174	1.464	Severe
2122	T	C1	49.8777	1.304	Severe
2124	M	C1	44.0643	-0.075	Mild_Moderate
2126	F	C1	10.0947	-0.987	Mild_Moderate
2127	F	C1	107.701	1.507	Mild_Moderate
2128	G	C1	0.112996	-0.722	Mild_Moderate
2129	N	C1	5.67875	-1.11	Mild_Moderate
2130	V	C1	97.5019	0.138	Mild_Moderate
2131	D	C1	51.5382	-0.381	Severe
2132	S	C1	18.332	-0.397	Mild_Moderate
2133	S	C1	82.8977	-0.105	Mild_Moderate
2136	K	C1	82.382	-0.33	Mild_Moderate
2138	N	C1	11.9664	-1.199	Mild_Moderate
2142	P	C1	8.05445	-1.169	Mild_Moderate
2143	P	C1	5.15222	-1.204	Mild_Moderate
2144	I	C1	0.194689	-0.276	Severe
2146	A	C1	0	-0.983	Mild_Moderate
2150	R	C1	36.3989	-1.079	Mild_Moderate
2152	H	C1	29.9634	-0.025	Mild_Moderate
2153	P	C1	7.04788	-1.169	Severe
2154	T	C1	63.7596	0.413	Mild_Moderate
2155	H	C1	109.18	1.438	Mild_Moderate
2157	S	C1	26.6017	0.86	Mild_Moderate
2159	R	C1	25.9096	0.28	Mild_Moderate
2160	S	C1	0	-0.345	Mild_Moderate
2161	T	C1	0	-0.848	Severe
2162	L	C1	0	-0.702	Mild_Moderate
2163	R	C1	24.436	-1.214	Mild_Moderate
2164	M	C1	0	-0.685	Mild_Moderate
2165	E	C1	9.73108	-1.154	Mild_Moderate
2166	L	C1	0	-0.698	Severe
2168	G	C1	0.000384147	-1.16	Mild_Moderate
2169	C	C1	0.613661	-1.195	Severe
2171	L	C1	20.4656	-0.131	Mild_Moderate
2173	S	C2	11.903	-1.013	Mild_Moderate
2174	C	C2	4.70161	-1.1	Severe
2176	M	C2	55.3339	0.466	Mild_Moderate
2177	P	C2	68.6947	-0.942	Mild_Moderate
2179	G	C2	3.48829	-1.16	Severe
2181	E	C2	88.0478	-0.644	Mild_Moderate
2182	S	C2	86.377	1.045	Mild_Moderate
2185	I	C2	5.36915	-1.107	Mild_Moderate
2189	Q	C2	28.8471	0.049	Mild_Moderate
2190	I	C2	9.30314	-0.717	Mild_Moderate
2193	S	C2	50.8794	-1.183	Mild_Moderate
2194	S	C2	18.7167	-1.144	Severe
2199	M	C2	167.926	1.186	Severe
2201	A	C2	11.2306	0.387	Mild_Moderate
2203	W	C2	0	-1.164	Mild_Moderate
2208	A	C2	0	-1.037	Severe
2209	R	C2	9.74231	-1.16	Severe
2210	L	C2	13.8316	-0.872	Mild_Moderate
2211	H	C2	88.2549	-0.795	Severe
2214	G	C2	49.8811	-1.076	Mild_Moderate
2218	A	C2	0	-1.152	Mild_Moderate
2220	R	C2	18.8994	-0.798	Mild_Moderate
2221	P	C2	2.08521	-1.034	Mild_Moderate
2223	V	C2	87.2719	0.62	Severe
2230	L	C2	0	-0.789	Severe
2231	Q	C2	20.0722	-1.109	Mild_Moderate
2232	V	C2	0	-0.85	Mild_Moderate
2234	F	C2	14.7143	-0.421	Mild_Moderate
2238	M	C2	22.6291	-0.24	Mild_Moderate
2239	K	C2	15.0515	-0.851	Mild_Moderate
2243	V	C2	0	-0.611	Mild_Moderate
2245	T	C2	0	-1.093	Mild_Moderate
2246	Q	C2	8.87597	-1.19	Mild_Moderate
2247	G	C2	0	-1.161	Severe
2253	T	C2	46.7154	0.076	Mild_Moderate
2255	M	C2	4.13489	-0.833	Mild_Moderate
2257	V	C2	0	-1.147	Mild_Moderate
2261	L	C2	26.5609	0.463	Severe
2262	I	C2	0.00397799	-0.385	Severe
2264	S	C2	22.1852	0.017	Mild_Moderate
2265	S	C2	3.8164	-1.105	Mild_Moderate
2271	W	C2	62.8675	-1.082	Mild_Moderate
2285	G	C2	0.545831	-1.044	Mild_Moderate
2286	N	C2	0	-1.218	Mild_Moderate
2288	D	C2	45.5535	-0.222	Mild_Moderate
2291	T	C2	53.6115	0.211	Mild_Moderate
2292	P	C2	29.6707	-0.245	Mild_Moderate
2295	N	C2	16.4097	-0.67	Mild_Moderate
2296	S	C2	55.1558	0.593	Mild_Moderate
2300	P	C2	33.3791	-1.13	Mild_Moderate
2303	T	C2	0	-0.608	Mild_Moderate
2304	R	C2	73.3408	-0.734	Mild_Moderate
2305	Y	C2	26.7239	-0.243	Mild_Moderate
2307	R	C2	38.0992	-1.106	Severe
2308	I	C2	0	-0.703	Mild_Moderate
2309	H	C2	25.8334	-0.317	Severe
2311	Q	C2	70.0967	0.666	Severe
2315	H	C2	132.211	0.623	Mild_Moderate
2317	I	C2	0	-0.995	Mild_Moderate
2320	R	C2	10.8127	-1.213	Severe
2322	E	C2	4.50273	-1.185	Mild_Moderate
2324	L	C2	32.7656	-0.737	Mild_Moderate
2325	G	C2	3.37969	-1.2	Mild_Moderate
2326	C	C2	26.3095	-1.195	Severe
