# Supplementary material for: A graph-based machine learning framework identifies critical properties of FVIII that lead to hemophilia A
Source: Front Bioinform. 2023 May 10;3:1152039. doi: 10.3389/fbinf.2023.1152039 (PMC10206133; doi:10.3389/fbinf.2023.1152039)
Supplement: Supplementary file 2 [file Table3.XLSX]

## Sheet: Definitions
	This is the Supplementary Table 3 of the manuscript “A Graph-Based Machine Learning Framework Identifies Critical Properties of FVIII that Lead to Hemophilia A”, by Ferreira et al., 2023.
	This table contains the structural and evolutionary measures derived from the FVIII structure, and the class label derived from a chromogenic assays of targeted alanine mutations to FVIII (see Methods).
Fields
leg_pos	The residue position in the legacy system (protein starts at “ATR”).
Residue	The amino acid at that position.
Domain	The domain where this residue is located.
relSESA	The relative solvent-excluded surface area (see Methods).
Consurf_score	The conservation score derived from the Consurf server (Chorin et al. 2020).
severity	The classification in high and low antigen rescue levels (>50% and <50% of WT, respectively).
Raw data	IMPORTANT: The dataset in the Raw data sheet were obtained from the studies below.
	Pleas CITE these studies if you make use of this data. Thanks.
	Pellequer, J.-L., Shu-wen, W. C., Saboulard, D., Delcourt, M., Negrier, C., and Plantier, J.-L. (2011).411 Functional mapping of factor viii c2 domain. Thrombosis and haemostasis 106, 121–131
	Plantier, J.-L., Saboulard, D., Pellequer, J.-L., Negrier, C., and Delcourt, M. (2012). Functional mapping of the a2 domain from human factor viii. Thrombosis and haemostasis 107, 315–327

## Sheet: Data
leg_pos	Residue	Domain	relSESA	Consurf_score	severity
376	K	A2	0.795274	-0.544	low
377	K	A2	1.01558	1.282	high
378	H	A2	0.966786	1.477	high
379	P	A2	0.969406	0.065	high
380	K	A2	0.579968	1.117	low
381	T	A2	0.83253	0.237	low
382	W	A2	0.183522	-0.149	low
383	V	A2	0.702847	1.406	high
385	Y	A2	0.410892	0.012	low
386	I	A2	0.101709	-1.033	low
391	E	A2	0.566188	0.756	high
392	D	A2	0.873197	0.603	low
393	W	A2	0.244459	-1.092	low
397	P	A2	0.743441	-0.474	low
398	L	A2	0.844145	0.83	high
399	V	A2	0.386823	1.07	high
400	L	A2	0.943661	2.009	high
403	D	A2	0.716458	1.204	high
404	D	A2	0.945264	-0.078	low
405	R	A2	0.944765	0.137	high
406	S	A2	0.658925	0.817	high
407	Y	A2	0.660833	2.267	high
408	K	A2	0.391015	1.28	high
409	S	A2	0.367268	-0.022	high
410	Q	A2	0.682587	1.539	high
412	L	A2	0.071926	0.352	low
413	N	A2	0.612688	0.215	high
414	N	A2	0.770939	1.044	high
415	G	A2	0.409886	0.88	high
416	P	A2	0.796437	-0.198	high
417	Q	A2	0.596525	-0.069	high
418	R	A2	0.40674	-0.081	low
419	I	A2	0.081443	-0.656	low
420	G	A2	0.0815934	-0.044	low
421	R	A2	0.376958	-0.266	high
422	K	A2	0.685005	0.304	low
423	Y	A2	0.0540893	-1.147	low
424	K	A2	0.41339	-0.826	low
425	K	A2	0	-1.115	low
426	V	A2	0	-0.592	low
427	R	A2	0.388667	0.168	low
428	F	A2	0.0677219	-0.19	low
429	M	A2	0.304532	-0.386	high
431	Y	A2	0.125066	-0.936	low
432	T	A2	0.656031	-0.835	high
434	E	A2	0.719875	2.232	high
435	T	A2	0.716491	-0.533	low
436	F	A2	0.12723	-1.151	low
437	K	A2	0.952636	-0.237	high
438	T	A2	0.60901	0.362	low
440	E	A2	0.646249	-0.138	high
442	I	A2	0.705926	2.639	high
444	H	A2	1.02036	2.829	high
445	E	A2	0.416814	1.156	high
448	I	A2	0	-0.74	low
449	L	A2	0.0408161	0.044	high
450	G	A2	0.241426	-1.088	low
451	P	A2	0.278912	-1.099	low
452	L	A2	0.543179	-0.329	high
453	L	A2	0.0682176	-0.852	low
454	Y	A2	0.272655	-0.541	high
455	G	A2	0	-0.98	high
456	E	A2	0.214827	-0.59	low
457	V	A2	0.433973	-0.626	low
458	G	A2	0.735408	-0.073	low
459	D	A2	0.20994	-0.893	low
460	T	A2	0.434541	0.928	low
461	L	A2	0	0.64	low
462	L	A2	0.403771	0.201	high
463	I	A2	0	-0.917	low
464	I	A2	0.102888	0.679	high
465	F	A2	0	-0.729	low
466	K	A2	0.322301	-0.216	low
467	N	A2	0.021353	-1.15	low
468	Q	A2	0.562198	0.288	high
471	R	A2	0.383943	-0.734	low
472	P	A2	0.558737	-0.66	low
473	Y	A2	0	-0.381	low
474	N	A2	0.0531079	-1.079	low
475	I	A2	0	-0.947	low
476	Y	A2	0.251716	-0.15	low
477	P	A2	0.119602	-0.895	low
478	H	A2	0.30812	-0.58	low
479	G	A2	0.554768	-0.871	low
481	T	A2	0.82589	-0.252	high
482	D	A2	0.518356	0.526	low
485	P	A2	0.553971	0.086	high
486	L	A2	0.496131	0.885	high
487	Y	A2	0.978466	0.952	low
488	S	A2	0.66592	1.561	high
489	R	A2	1.01992	1.79	high
490	R	A2	0.943953	2.171	high
491	L	A2	0.61121	0.756	high
492	P	A2	0.738949	0.738	high
493	K	A2	1.07393	0.382	high
494	G	A2	1.09006	-0.005	high
495	V	A2	0.468415	1.124	high
496	K	A2	0.981617	0.763	high
497	H	A2	0.583352	-0.261	high
498	L	A2	0.19767	-0.162	high
499	K	A2	0.438014	-0.573	high
500	D	A2	0.70501	-0.007	high
501	F	A2	0.379093	0.278	high
502	P	A2	0.72878	0.303	low
503	I	A2	0	-0.482	low
504	L	A2	0.645716	1.461	low
505	P	A2	0.716345	-1.101	low
506	G	A2	0.90395	-0.876	low
507	E	A2	0.532598	0.903	high
508	I	A2	0.679841	-0.36	high
509	F	A2	0.428872	-0.117	low
511	Y	A2	0.102784	-1.073	low
512	K	A2	0.671369	0.981	low
514	T	A2	0.443981	1.569	low
517	V	A2	0.90069	1.343	high
518	E	A2	0.609163	-0.046	high
519	D	A2	0.0488887	-0.996	high
520	G	A2	0.109714	-0.627	high
521	P	A2	0.285409	-1.158	low
522	T	A2	0.433296	-0.42	low
523	K	A2	1.06517	1.213	high
524	S	A2	0.403594	-0.273	high
525	D	A2	0.192923	-1.128	low
526	P	A2	0.492014	-0.553	high
527	R	A2	0.734974	0.131	low
528	C	A2	0.0726824	-1.051	low
529	L	A2	0	-0.78	low
530	T	A2	0	-0.894	high
531	R	A2	0	-0.743	low
532	Y	A2	0.0333994	-0.193	high
533	Y	A2	0	-1.147	low
534	S	A2	0	-0.345	high
535	S	A2	0	-1.185	low
536	F	A2	0.390368	-0.561	low
537	V	A2	0.485735	0.928	low
538	N	A2	0.498666	-0.105	low
539	M	A2	0.340729	0.025	high
540	E	A2	0.768364	0.047	high
541	R	A2	0.459863	-0.32	low
542	D	A2	0	-1.087	low
543	L	A2	0.248559	0.358	high
545	S	A2	0	-1.016	low
546	G	A2	0	-1.151	low
547	L	A2	0	-1.153	low
549	G	A2	0	-1.151	low
550	P	A2	0.130973	-0.773	high
551	L	A2	0	-0.958	low
552	L	A2	0	-0.794	high
554	C	A2	0	-0.968	low
556	K	A2	0.844539	0.329	high
558	S	A2	0	-0.467	low
559	V	A2	0.0787483	-0.546	high
560	D	A2	0.472728	-0.776	low
561	Q	A2	0.990863	0.698	low
562	R	A2	0.959818	-0.553	high
563	G	A2	0.403262	-1.02	low
566	I	A2	0.601322	0.279	low
567	M	A2	0.837801	-0.209	high
568	S	A2	0.540348	-0.39	high
569	D	A2	0.77115	-1.135	low
573	V	A2	0.17941	0.283	low
574	I	A2	0	-0.843	low
576	F	A2	0	-0.928	low
578	V	A2	0.244654	-0.536	high
579	F	A2	0.110372	-0.865	low
580	D	A2	0.293079	-1.09	low
585	W	A2	0.334755	-0.971	low
586	Y	A2	0	-0.933	low
587	L	A2	0.332195	-0.025	low
588	T	A2	0.791432	0.802	high
591	I	A2	0.276181	-0.636	low
592	Q	A2	0.815228	0.304	high
594	F	A2	0.462241	-0.167	low
596	P	A2	0.861569	0.829	high
597	N	A2	0.694486	0.813	high
600	G	A2	0.773517	1.358	high
601	V	A2	0.342953	0.579	high
602	Q	A2	0.741202	0.149	high
603	L	A2	0.767926	1.718	low
604	E	A2	0.885575	0.169	high
605	D	A2	0.440131	-0.836	low
607	E	A2	0.744123	1.022	high
611	S	A2	0	-1.089	high
618	N	A2	0	-1.181	low
619	G	A2	0	-1.084	low
621	V	A2	0	-0.764	high
622	F	A2	0.304949	-0.252	low
623	D	A2	0.486786	-0.071	high
624	S	A2	0.26488	0.143	high
625	L	A2	0.162951	-0.545	low
628	S	A2	0.885159	0.958	high
629	V	A2	0.262163	0.613	high
630	C	A2	0.496351	-0.721	low
631	L	A2	0.397942	0.713	low
632	H	A2	0.937865	0.168	high
633	E	A2	0.30467	-0.21	high
634	V	A2	0.471678	-0.917	low
637	W	A2	0	-0.956	low
638	Y	A2	0	-0.738	low
640	L	A2	0	-0.469	high
642	I	A2	0.023173	-0.708	high
643	G	A2	0.499388	-1.085	low
646	T	A2	0.746628	-0.501	low
648	F	A2	0.0898875	-0.347	high
649	L	A2	0	-0.807	low
2173	S	C2	0.328804	-1.013	low
2174	C	C2	0.188851	-1.1	low
2175	S	C2	0.372951	-0.983	high
2176	M	C2	0.542439	0.466	low
2177	P	C2	0.757676	-0.942	high
2178	L	C2	0.346066	-1.121	low
2179	G	C2	0.272512	-1.16	low
2180	M	C2	0	-0.748	low
2181	E	C2	0.686563	-0.644	high
2182	S	C2	0.844682	1.045	high
2183	K	C2	0.901965	1.101	high
2185	I	C2	0.128397	-1.107	low
2186	S	C2	0.52546	0.903	high
2187	D	C2	0.76334	-0.316	low
2189	Q	C2	0.472432	0.049	high
2190	I	C2	0.118224	-0.717	low
2191	T	C2	0.625089	-0.547	high
2193	S	C2	0.558548	-1.183	low
2194	S	C2	0.358527	-1.144	low
2195	Y	C2	0.591268	1.344	high
2196	F	C2	0.410203	0.288	high
2197	T	C2	0.707983	0.57	high
2198	N	C2	0.571306	-0.025	low
2199	M	C2	0.910437	1.186	high
2200	F	C2	0.655917	1.018	high
2202	T	C2	0.695758	0.624	high
2203	W	C2	0	-1.164	low
2204	S	C2	0.4135	1.261	high
2205	P	C2	0.28993	-0.567	high
2206	S	C2	0.525886	-0.146	high
2209	R	C2	0.263947	-1.16	low
2210	L	C2	0.229198	-0.872	low
2211	H	C2	0.675323	-0.795	low
2212	L	C2	0.51699	0.826	high
2213	Q	C2	0.895449	0.371	high
2214	G	C2	0.87091	-1.076	high
2215	R	C2	0.800613	0.374	high
2217	N	C2	0.230882	-1.2	high
2219	W	C2	0	-1.164	low
2220	R	C2	0.204163	-0.798	low
2221	P	C2	0.144483	-1.034	high
2222	Q	C2	0.807669	0.007	high
2224	N	C2	0.555121	-0.605	low
2225	N	C2	0.382195	-0.567	high
2226	P	C2	0.689695	0.102	high
2227	K	C2	0.969321	1.166	low
2228	E	C2	0.250777	-0.868	low
2229	W	C2	0.319805	-1.079	low
2230	L	C2	0	-0.789	low
2231	Q	C2	0.252169	-1.109	low
2232	V	C2	0	-0.85	low
2233	D	C2	0.206664	-0.938	low
2234	F	C2	0.246037	-0.421	low
2235	Q	C2	0.7328	1.002	high
2236	K	C2	0.632328	1.259	low
2237	T	C2	0.552957	0.281	low
2238	M	C2	0.227793	-0.24	low
2239	K	C2	0.286936	-0.851	high
2240	V	C2	0	-0.898	low
2241	T	C2	0.531499	-1.114	low
2242	G	C2	0.114493	-0.783	high
2243	V	C2	0	-0.611	low
2244	T	C2	0.221072	0.364	high
2245	T	C2	0	-1.093	low
2246	Q	C2	0.123897	-1.19	low
2247	G	C2	0	-1.161	low
2248	V	C2	0	-0.737	low
2250	S	C2	0.260588	-0.507	high
2251	L	C2	0.744772	1.399	high
2252	L	C2	1.06241	0.854	high
2253	T	C2	0.59871	0.076	high
2254	S	C2	0.555194	0.171	low
2255	M	C2	0.126485	-0.833	low
2256	Y	C2	0.230108	-0.331	high
2257	V	C2	0	-1.147	low
2258	K	C2	0.568105	0.112	high
2259	E	C2	0.577555	-0.612	low
2260	F	C2	0	-0.749	low
2261	L	C2	0.297232	0.463	high
2262	I	C2	0.0331544	-0.385	low
2263	S	C2	0.287877	-0.392	high
2264	S	C2	0.496792	0.017	high
2265	S	C2	0.140747	-1.105	low
2266	Q	C2	0.823287	0.53	high
2267	D	C2	0.642457	0.081	low
2268	G	C2	0.498504	-0.526	high
2269	H	C2	0.896803	1.262	high
2270	Q	C2	0.842521	0.774	high
2271	W	C2	0.397079	-1.082	low
2272	T	C2	0.802373	0.49	high
2273	L	C2	0.575718	1.451	high
2274	F	C2	0.300139	-0.288	high
2275	F	C2	0.720055	0.512	high
2276	Q	C2	0.586193	-0.096	low
2277	N	C2	1.04953	1.25	high
2278	G	C2	0.969357	0.778	high
2280	V	C2	0.610708	0.52	high
2281	K	C2	0.390221	-0.573	high
2282	V	C2	0.860734	0.063	high
2283	F	C2	0.122243	-1.2	low
2284	Q	C2	0.752843	1.547	high
2285	G	C2	0.114166	-1.044	low
2286	N	C2	0	-1.218	low
2288	D	C2	0.431043	-0.222	low
2289	S	C2	0.220621	0.334	high
2290	F	C2	0.780783	0.996	low
2291	T	C2	0.614656	0.211	low
2292	P	C2	0.469847	-0.245	high
2293	V	C2	0.41991	-0.079	low
2294	V	C2	0.661855	0.422	high
2295	N	C2	0.243757	-0.67	low
2296	S	C2	0.850356	0.593	high
2297	L	C2	0.132936	-0.566	low
2298	D	C2	0.793895	0.017	low
2299	P	C2	0.710595	-0.433	low
2300	P	C2	0.588002	-1.13	low
2301	L	C2	0.253151	-0.788	low
2302	L	C2	0.476866	-0.452	low
2303	T	C2	0	-0.608	low
2304	R	C2	0.425412	-0.734	low
2305	Y	C2	0.213797	-0.243	low
2306	L	C2	0	-0.425	low
2307	R	C2	0.258943	-1.106	low
2308	I	C2	0	-0.703	low
2309	H	C2	0.318206	-0.317	low
2311	Q	C2	0.613966	0.666	high
2312	S	C2	0.489812	0.434	high
2313	W	C2	0.440809	-1.164	low
2314	V	C2	0.383179	0.849	low
2315	H	C2	0.847258	0.623	low
2316	Q	C2	0.405676	-0.085	high
2317	I	C2	0	-0.995	high
2319	L	C2	0	-0.806	low
2320	R	C2	0.177735	-1.213	low
2321	M	C2	0	0.665	high
2322	E	C2	0.18323	-1.185	low
2323	V	C2	0	-0.088	low
2324	L	C2	0.382553	-0.737	high
2325	G	C2	0.194784	-1.2	low

## Sheet: Raw data
AA_HGVS	Legacy_pos	Residue	Domain	Activity
395	376	K	A2	18.4
396	377	K	A2	88.9
397	378	H	A2	91.3
398	379	P	A2	87.1
399	380	K	A2	5
400	381	T	A2	36.2
401	382	W	A2	8
402	383	V	A2	57
404	385	Y	A2	12.7
405	386	I	A2	6.5
406	387	A	A2	100
407	388	A	A2	100
410	391	E	A2	119.8
411	392	D	A2	8.6
412	393	W	A2	5.4
415	396	A	A2	100
416	397	P	A2	11.4
417	398	L	A2	100.5
418	399	V	A2	80.2
419	400	L	A2	92.8
420	401	A	A2	100
422	403	D	A2	82.7
423	404	D	A2	38.9
424	405	R	A2	72.9
425	406	S	A2	57.6
426	407	Y	A2	66.5
427	408	K	A2	60.2
428	409	S	A2	73.8
429	410	Q	A2	60.4
431	412	L	A2	7.6
432	413	N	A2	67
433	414	N	A2	82.2
434	415	G	A2	56.4
435	416	P	A2	53
436	417	Q	A2	87.6
437	418	R	A2	48.3
438	419	I	A2	7.6
439	420	G	A2	8.3
440	421	R	A2	75.2
441	422	K	A2	34.8
442	423	Y	A2	4.7
443	424	K	A2	5.5
444	425	K	A2	5.7
445	426	V	A2	28.2
446	427	R	A2	15.1
447	428	F	A2	6.6
448	429	M	A2	94.8
449	430	A	A2	100
450	431	Y	A2	12.6
451	432	T	A2	68.5
453	434	E	A2	79.2
454	435	T	A2	34.8
455	436	F	A2	7
456	437	K	A2	76.8
457	438	T	A2	11.2
459	440	E	A2	50.8
460	441	A	A2	100
461	442	I	A2	90.3
463	444	H	A2	78.9
464	445	E	A2	80.1
467	448	I	A2	10.4
468	449	L	A2	99
469	450	G	A2	10.6
470	451	P	A2	16.5
471	452	L	A2	71.6
472	453	L	A2	20.7
473	454	Y	A2	86.5
474	455	G	A2	66.4
475	456	E	A2	21.5
476	457	V	A2	36.8
477	458	G	A2	26.3
478	459	D	A2	7.6
479	460	T	A2	8.5
480	461	L	A2	8.7
481	462	L	A2	104.7
482	463	I	A2	10.4
483	464	I	A2	63
484	465	F	A2	6.4
485	466	K	A2	22.7
486	467	N	A2	5.9
487	468	Q	A2	109.1
488	469	A	A2	100
490	471	R	A2	11.4
491	472	P	A2	15
492	473	Y	A2	6.1
493	474	N	A2	12.1
494	475	I	A2	24.2
495	476	Y	A2	41.8
496	477	P	A2	35.4
497	478	H	A2	38.7
498	479	G	A2	5.5
500	481	T	A2	108.6
501	482	D	A2	5.9
504	485	P	A2	52.6
505	486	L	A2	93.7
506	487	Y	A2	39.7
507	488	S	A2	115.8
508	489	R	A2	89.7
509	490	R	A2	88
510	491	L	A2	71
511	492	P	A2	60.4
512	493	K	A2	71.2
513	494	G	A2	76.3
514	495	V	A2	91.8
515	496	K	A2	114.5
516	497	H	A2	81.8
517	498	L	A2	74.4
518	499	K	A2	66.1
519	500	D	A2	69.7
520	501	F	A2	59.5
521	502	P	A2	19.7
522	503	I	A2	19.1
523	504	L	A2	22.9
524	505	P	A2	42.2
525	506	G	A2	36
526	507	E	A2	98.4
527	508	I	A2	60.6
528	509	F	A2	40.7
530	511	Y	A2	33.3
531	512	K	A2	39.9
533	514	T	A2	29.5
536	517	V	A2	52.2
537	518	E	A2	104.5
538	519	D	A2	50.7
539	520	G	A2	61.9
540	521	P	A2	9.5
541	522	T	A2	27.3
542	523	K	A2	73.3
543	524	S	A2	101.1
544	525	D	A2	10
545	526	P	A2	60.4
546	527	R	A2	8.7
547	528	C	A2	12.1
548	529	L	A2	38
549	530	T	A2	87.6
550	531	R	A2	35.4
551	532	Y	A2	53.4
552	533	Y	A2	7.9
553	534	S	A2	105.2
554	535	S	A2	12.8
555	536	F	A2	13
556	537	V	A2	26.5
557	538	N	A2	16.4
558	539	M	A2	77.2
559	540	E	A2	97.8
560	541	R	A2	9
561	542	D	A2	11.9
562	543	L	A2	57
563	544	A	A2	100
564	545	S	A2	21
565	546	G	A2	21.2
566	547	L	A2	27.6
568	549	G	A2	27.4
569	550	P	A2	95.3
570	551	L	A2	33.9
571	552	L	A2	64.2
573	554	C	A2	7
575	556	K	A2	59.8
577	558	S	A2	18.2
578	559	V	A2	69.1
579	560	D	A2	17.6
580	561	Q	A2	44.7
581	562	R	A2	111.6
582	563	G	A2	12.7
585	566	I	A2	12.7
586	567	M	A2	94.1
587	568	S	A2	101.8
588	569	D	A2	12.5
592	573	V	A2	31.9
593	574	I	A2	43.7
595	576	F	A2	6.5
597	578	V	A2	58.5
598	579	F	A2	7.4
599	580	D	A2	9.3
604	585	W	A2	4.5
605	586	Y	A2	4.5
606	587	L	A2	31
607	588	T	A2	102.6
610	591	I	A2	6.8
611	592	Q	A2	100.9
613	594	F	A2	18
615	596	P	A2	107.5
616	597	N	A2	74.5
618	599	A	A2	100
619	600	G	A2	106.9
620	601	V	A2	80
621	602	Q	A2	129.1
622	603	L	A2	46.2
623	604	E	A2	99.4
624	605	D	A2	35.6
626	607	E	A2	74.2
629	610	A	A2	100
630	611	S	A2	84.6
637	618	N	A2	7
638	619	G	A2	14.4
640	621	V	A2	80
641	622	F	A2	9.3
642	623	D	A2	72.1
643	624	S	A2	80
644	625	L	A2	10.9
647	628	S	A2	103.3
648	629	V	A2	85.2
649	630	C	A2	7.6
650	631	L	A2	4.8
651	632	H	A2	72.3
652	633	E	A2	86.7
653	634	V	A2	12.3
654	635	A	A2	100
656	637	W	A2	5.6
657	638	Y	A2	20
659	640	L	A2	76.6
661	642	I	A2	99
662	643	G	A2	4.7
663	644	A	A2	100
665	646	T	A2	8.9
667	648	F	A2	143.1
668	649	L	A2	29.1
2192	2173	S	C2	19.3
2193	2174	C	C2	9.3
2194	2175	S	C2	105
2195	2176	M	C2	43.8
2196	2177	P	C2	124.5
2197	2178	L	C2	26.3
2198	2179	G	C2	10
2199	2180	M	C2	16.7
2200	2181	E	C2	69.2
2201	2182	S	C2	85.3
2202	2183	K	C2	113
2203	2184	A	C2	100
2204	2185	I	C2	12.3
2205	2186	S	C2	94
2206	2187	D	C2	22.8
2207	2188	A	C2	100
2208	2189	Q	C2	66.2
2209	2190	I	C2	15.8
2210	2191	T	C2	139.3
2211	2192	A	C2	100
2212	2193	S	C2	8.7
2213	2194	S	C2	7.5
2214	2195	Y	C2	69.2
2215	2196	F	C2	121.3
2216	2197	T	C2	57.3
2217	2198	N	C2	45.1
2218	2199	M	C2	105.8
2219	2200	F	C2	98.6
2220	2201	A	C2	100
2221	2202	T	C2	64.9
2222	2203	W	C2	21.5
2223	2204	S	C2	80.8
2224	2205	P	C2	91
2225	2206	S	C2	93
2227	2208	A	C2	100
2228	2209	R	C2	9.8
2229	2210	L	C2	16.5
2230	2211	H	C2	6.1
2231	2212	L	C2	147.3
2232	2213	Q	C2	187
2233	2214	G	C2	72
2234	2215	R	C2	137.7
2236	2217	N	C2	151.3
2237	2218	A	C2	100
2238	2219	W	C2	6.4
2239	2220	R	C2	5.7
2240	2221	P	C2	61.8
2241	2222	Q	C2	141
2243	2224	N	C2	27.3
2244	2225	N	C2	94
2245	2226	P	C2	72
2246	2227	K	C2	44.3
2247	2228	E	C2	17.1
2248	2229	W	C2	7.3
2249	2230	L	C2	14.8
2250	2231	Q	C2	49.7
2251	2232	V	C2	16.5
2252	2233	D	C2	13
2253	2234	F	C2	10
2254	2235	Q	C2	57
2255	2236	K	C2	45.3
2256	2237	T	C2	9
2257	2238	M	C2	31.5
2258	2239	K	C2	59
2259	2240	V	C2	14
2260	2241	T	C2	43
2261	2242	G	C2	71
2262	2243	V	C2	13.8
2263	2244	T	C2	116.3
2264	2245	T	C2	9.5
2265	2246	Q	C2	18.5
2266	2247	G	C2	10.5
2267	2248	V	C2	31.3
2269	2250	S	C2	87.3
2270	2251	L	C2	131.3
2271	2252	L	C2	132
2272	2253	T	C2	77.7
2273	2254	S	C2	17
2274	2255	M	C2	29.5
2275	2256	Y	C2	62.5
2276	2257	V	C2	18
2277	2258	K	C2	65
2278	2259	E	C2	44.8
2279	2260	F	C2	8.8
2280	2261	L	C2	115
2281	2262	I	C2	10.3
2282	2263	S	C2	81.7
2283	2264	S	C2	60.3
2284	2265	S	C2	11.5
2285	2266	Q	C2	51
2286	2267	D	C2	13.3
2287	2268	G	C2	104.3
2288	2269	H	C2	82
2289	2270	Q	C2	73.5
2290	2271	W	C2	7.8
2291	2272	T	C2	51
2292	2273	L	C2	87
2293	2274	F	C2	74.5
2294	2275	F	C2	68.5
2295	2276	Q	C2	14.3
2296	2277	N	C2	98
2297	2278	G	C2	98
2299	2280	V	C2	87
2300	2281	K	C2	68.1
2301	2282	V	C2	66.3
2302	2283	F	C2	13.5
2303	2284	Q	C2	114
2304	2285	G	C2	10.3
2305	2286	N	C2	49
2307	2288	D	C2	12
2308	2289	S	C2	115
2309	2290	F	C2	14.3
2310	2291	T	C2	7.8
2311	2292	P	C2	90.7
2312	2293	V	C2	13.3
2313	2294	V	C2	102.3
2314	2295	N	C2	5.3
2315	2296	S	C2	52.8
2316	2297	L	C2	9.8
2317	2298	D	C2	17.3
2318	2299	P	C2	10.8
2319	2300	P	C2	14
2320	2301	L	C2	10.6
2321	2302	L	C2	6.9
2322	2303	T	C2	22.3
2323	2304	R	C2	19.9
2324	2305	Y	C2	18
2325	2306	L	C2	6.9
2326	2307	R	C2	10
2327	2308	I	C2	8.3
2328	2309	H	C2	7.5
2330	2311	Q	C2	114.3
2331	2312	S	C2	102.3
2332	2313	W	C2	10.3
2333	2314	V	C2	40.5
2334	2315	H	C2	7.3
2335	2316	Q	C2	158.3
2336	2317	I	C2	64.5
2337	2318	A	C2	100
2338	2319	L	C2	7.3
2339	2320	R	C2	2.5
2340	2321	M	C2	58.8
2341	2322	E	C2	7.5
2342	2323	V	C2	10.5
2343	2324	L	C2	80.8
2344	2325	G	C2	4.9
