# Supplementary material for: A graph-based machine learning framework identifies critical properties of FVIII that lead to hemophilia A
Source: Front Bioinform. 2023 May 10;3:1152039. doi: 10.3389/fbinf.2023.1152039 (PMC10206133; doi:10.3389/fbinf.2023.1152039)
Supplement: Supplementary file 6 [file Table1.XLSX]

## Sheet: Definitions
	This is the Supplementary Table 1 of the manuscript “A Graph-Based Machine Learning Framework Identifies Critical Properties of FVIII that Lead to Hemophilia A”, by Ferreira et al., 2023.
	This table contains the FVIII residue interaction networks used as input for the graph neural networks of the study.
Fields
pos1	The position of the first residue.
pos2	The position of the second residue.
res1	The amino acid at first position.
res2	The amino acid at second position.
weight	The weight of the edge (see Methods).

## Sheet: RIN for activity & antigen
pos1	pos2	res1	res2	weight
283	287	GLN	GLU	0.756282
413	402	ASN	PRO	0.499166
564	562	ASN	ARG	0.769326
572	629	ASN	VAL	0.763252
582	613	ASN	ILE	0.773855
609	604	GLN	GLU	0.65821
645	577	GLN	SER	0.708732
645	642	GLN	ILE	0.747027
1745	2122	GLN	THR	0.770066
1778	1743	GLN	PHE	0.629995
2042	2045	GLN	GLN	0.771656
2100	2127	GLN	PHE	0.768763
2138	2136	ASN	LYS	0.641501
2138	2101	ASN	PHE	0.744795
2172	118	ASN	THR	0.755313
2189	2234	GLN	PHE	0.770334
2189	2235	GLN	GLN	0.763959
2295	2285	ASN	GLY	0.76551
2295	2293	ASN	VAL	0.771918
2295	2260	ASN	PHE	0.773227
2311	2310	GLN	PRO	0.771911
2329	2331	GLN	LEU	0.688403
582	612	ASN	ASN	1
2286	2246	ASN	GLN	0.555172
414	594	ASN	PHE	0.642077
2	3	THR	ARG	0.768665
2	85	THR	VAL	0.755679
3	77	ARG	GLN	0.572987
3	184	ARG	LEU	0.379561
3	5	ARG	TYR	0.743925
4	5	ARG	TYR	0.763246
5	6	TYR	TYR	0.767755
5	84	TYR	VAL	0.733956
5	7	TYR	LEU	0.641861
6	7	TYR	LEU	0.610013
6	56	TYR	ASP	0.680843
6	59	TYR	PHE	0.672335
7	59	LEU	PHE	0.67274
7	158	LEU	TYR	0.70955
7	53	LEU	GLU	0.77271
7	86	LEU	ILE	0.550014
7	74	LEU	PRO	0.765569
7	76	LEU	ILE	0.772742
8	10	GLY	VAL	0.769568
9	10	ALA	VAL	0.748873
9	96	ALA	VAL	0.659382
9	50	ALA	LEU	0.669723
9	90	ALA	ASN	0.646567
10	52	VAL	VAL	0.766178
10	24	VAL	LEU	0.674514
10	12	VAL	LEU	0.750149
11	12	GLU	LEU	0.656816
12	24	LEU	LEU	0.568923
12	50	LEU	LEU	0.269565
12	13	LEU	SER	0.770524
13	46	SER	TYR	0.663145
13	45	SER	VAL	0.634301
14	15	TRP	ASP	0.752328
14	71	TRP	LEU	0.33243
14	237	TRP	TYR	0.744455
14	70	TRP	GLY	0.747426
14	48	TRP	LYS	0.773626
14	13	TRP	SER	0.773587
15	21	ASP	LEU	0.634694
15	44	ASP	VAL	0.739474
15	43	ASP	SER	0.773639
16	17	TYR	MET	0.717175
16	231	TYR	MET	0.515639
16	233	TYR	THR	0.594514
16	46	TYR	TYR	0.628574
16	48	TYR	LYS	0.519187
17	241	MET	SER	0.628293
17	238	MET	VAL	0.773403
19	21	SER	LEU	0.67744
19	243	SER	PRO	0.727935
20	19	ASP	SER	0.711559
20	22	ASP	GLY	0.696957
21	20	LEU	ASP	0.757695
21	23	LEU	GLU	0.756151
21	13	LEU	SER	0.769071
22	14	GLY	TRP	0.640081
22	21	GLY	LEU	0.773214
23	24	GLU	LEU	0.72031
24	52	LEU	VAL	0.538881
24	62	LEU	ALA	0.497372
25	27	PRO	ASP	0.681701
26	25	VAL	PRO	0.702632
28	29	ALA	ARG	0.692114
30	31	PHE	PRO	0.739782
33	32	ARG	PRO	0.764784
35	36	PRO	LYS	0.75763
38	39	PHE	PRO	0.704006
39	40	PRO	PHE	0.626703
39	41	PRO	ASN	0.773168
43	42	SER	THR	0.764371
44	43	VAL	SER	0.770105
44	45	VAL	VAL	0.766682
45	46	VAL	TYR	0.742674
46	204	TYR	GLU	0.619411
46	47	TYR	LYS	0.773921
47	48	LYS	LYS	0.748022
47	12	LYS	LEU	0.702952
48	71	LYS	LEU	0.747158
48	49	LYS	THR	0.770026
49	50	THR	LEU	0.645075
49	92	THR	ALA	0.577831
49	10	THR	VAL	0.663244
50	65	LEU	ARG	0.732778
51	50	PHE	LEU	0.77341
51	52	PHE	VAL	0.730861
51	158	PHE	TYR	0.749848
51	88	PHE	LEU	0.769706
51	98	PHE	LEU	0.755725
51	8	PHE	GLY	0.688095
52	53	VAL	GLU	0.625407
52	62	VAL	ALA	0.659159
53	54	GLU	PHE	0.666922
53	6	GLU	TYR	0.682983
54	56	PHE	ASP	0.7485
54	91	PHE	MET	0.658302
55	54	THR	PHE	0.766197
56	55	ASP	THR	0.748486
59	89	PHE	LYS	0.495598
59	91	PHE	MET	0.595725
62	53	ALA	GLU	0.753611
63	62	LYS	ALA	0.758494
65	63	ARG	LYS	0.772625
67	69	PRO	MET	0.729237
67	19	PRO	SER	0.768743
68	67	TRP	PRO	0.753572
68	70	TRP	GLY	0.772258
68	195	TRP	PHE	0.769863
68	242	TRP	LEU	0.608141
69	235	MET	ASN	0.687185
69	73	MET	GLY	0.547442
69	74	MET	PRO	0.743407
70	237	GLY	TYR	0.593244
70	69	GLY	MET	0.703915
70	72	GLY	LEU	0.759914
71	70	LEU	GLY	0.772114
71	202	LEU	PHE	0.542363
72	71	LEU	LEU	0.706048
72	198	LEU	LEU	0.236591
72	196	LEU	ILE	0.561062
72	173	LEU	ILE	0.773246
72	235	LEU	ASN	0.769352
75	74	THR	PRO	0.769274
75	177	THR	LEU	0.769555
75	196	THR	ILE	0.567646
75	77	THR	GLN	0.7474
76	77	ILE	GLN	0.756766
76	84	ILE	VAL	0.6986
76	86	ILE	ILE	0.483444
76	158	ILE	TYR	0.548371
77	184	GLN	LEU	0.571161
78	77	ALA	GLN	0.768979
78	84	ALA	VAL	0.520947
78	140	ALA	VAL	0.550911
78	82	ALA	ASP	0.705086
79	140	GLU	VAL	0.624674
79	181	GLU	GLU	0.675797
79	3	GLU	ARG	0.734591
80	82	VAL	ASP	0.739775
80	142	VAL	LYS	0.60261
80	140	VAL	VAL	0.681406
80	181	VAL	GLU	0.766138
80	180	VAL	ARG	0.771545
81	142	TYR	LYS	0.697036
82	81	ASP	TYR	0.770314
82	83	ASP	THR	0.773384
83	84	THR	VAL	0.701859
83	137	THR	VAL	0.748716
83	85	THR	VAL	0.709046
84	85	VAL	VAL	0.754652
84	86	VAL	ILE	0.561874
85	86	VAL	ILE	0.728524
85	135	VAL	THR	0.461571
86	135	ILE	THR	0.728491
86	87	ILE	THR	0.761819
86	98	ILE	LEU	0.480846
86	138	ILE	TRP	0.354134
87	88	THR	LEU	0.769751
87	134	THR	HIS	0.740534
88	89	LEU	LYS	0.730494
88	98	LEU	LEU	0.630649
88	136	LEU	TYR	0.730664
88	96	LEU	VAL	0.63404
88	128	LEU	VAL	0.758991
89	91	LYS	MET	0.644237
90	130	ASN	PRO	0.735848
90	129	ASN	PHE	0.729015
92	94	ALA	HIS	0.728635
93	130	SER	PRO	0.772945
94	130	HIS	PRO	0.725062
94	208	HIS	TRP	0.565676
94	209	HIS	HIS	0.770602
94	172	HIS	LEU	0.735501
95	90	PRO	ASN	0.640486
95	130	PRO	PRO	0.666078
95	96	PRO	VAL	0.668971
95	128	PRO	VAL	0.670456
95	127	PRO	LYS	0.769882
96	160	VAL	SER	0.73109
96	162	VAL	VAL	0.4435
96	172	VAL	LEU	0.584991
96	97	VAL	SER	0.770569
96	94	VAL	HIS	0.751635
97	136	SER	TYR	0.768809
97	98	SER	LEU	0.711003
97	125	SER	ASP	0.769614
97	126	SER	ASP	0.655907
98	158	LEU	TYR	0.525712
98	159	LEU	LEU	0.759947
99	161	HIS	HIS	0.619948
99	100	HIS	ALA	0.771001
99	105	HIS	TYR	0.769548
99	1957	HIS	HIS	0.661162
99	1999	HIS	GLU	0.678232
100	103	ALA	VAL	0.532028
100	138	ALA	TRP	0.803871
100	176	ALA	LEU	0.762329
101	103	VAL	VAL	0.769784
101	102	VAL	GLY	0.646528
101	1974	VAL	ALA	0.48527
101	100	VAL	ALA	0.772814
101	293	VAL	PHE	0.631631
101	1957	VAL	HIS	0.634825
102	103	GLY	VAL	0.747348
103	140	VAL	VAL	0.72499
103	176	VAL	LEU	0.557528
103	178	VAL	VAL	0.773763
103	138	VAL	TRP	0.637194
103	144	VAL	ASN	0.740043
103	104	VAL	SER	0.773004
104	105	SER	TYR	0.653688
104	141	SER	LEU	0.741038
104	1960	SER	GLY	0.771741
105	100	TYR	ALA	0.769404
105	1996	TYR	TRP	0.773469
105	109	TYR	SER	0.745358
106	108	TRP	ALA	0.683717
106	2328	TRP	ALA	0.756151
107	118	LYS	THR	0.428773
107	1996	LYS	TRP	0.707717
107	122	LYS	GLU	0.759096
108	107	ALA	LYS	0.773345
108	109	ALA	SER	0.685732
108	125	ALA	ASP	0.600614
112	111	ALA	GLY	0.76803
112	161	ALA	HIS	0.755123
113	112	GLU	ALA	0.77074
113	114	GLU	TYR	0.656627
114	112	TYR	ALA	0.709
114	2013	TYR	LEU	0.504421
114	107	TYR	LYS	0.692186
114	115	TYR	ASP	0.729584
117	118	GLN	THR	0.772664
117	1995	GLN	ILE	0.66916
117	2171	GLN	LEU	0.670607
118	122	THR	GLU	0.644217
119	121	SER	ARG	0.743637
120	122	GLN	GLU	0.707318
121	123	ARG	LYS	0.710924
121	2302	ARG	LEU	0.626768
122	123	GLU	LYS	0.765281
122	125	GLU	ASP	0.756995
122	2302	GLU	LEU	0.771878
123	125	LYS	ASP	0.733511
123	118	LYS	THR	0.658551
123	119	LYS	SER	0.75208
124	123	GLU	LYS	0.753009
124	126	GLU	ASP	0.771944
124	120	GLU	GLN	0.77269
125	127	ASP	LYS	0.758815
127	96	LYS	VAL	0.773803
128	127	VAL	LYS	0.773475
128	129	VAL	PHE	0.747354
128	134	VAL	HIS	0.769208
128	136	VAL	TYR	0.745234
130	132	PRO	GLY	0.713752
130	92	PRO	ALA	0.651279
133	134	SER	HIS	0.770772
133	132	SER	GLY	0.767186
134	135	HIS	THR	0.707318
135	136	THR	TYR	0.736941
136	137	TYR	VAL	0.756773
136	134	TYR	HIS	0.763102
136	138	TYR	TRP	0.738603
137	138	VAL	TRP	0.735697
137	84	VAL	VAL	0.691937
137	2329	VAL	GLN	0.772913
138	176	TRP	LEU	0.763979
138	158	TRP	TYR	0.773528
138	104	TRP	SER	0.762925
139	138	GLN	TRP	0.773024
140	141	VAL	LEU	0.758828
140	178	VAL	VAL	0.500612
141	143	LEU	GLU	0.701401
141	1991	LEU	SER	0.699313
142	144	LYS	ASN	0.723353
143	145	GLU	GLY	0.759305
144	102	ASN	GLY	0.679475
145	144	GLY	ASN	0.772723
146	147	PRO	MET	0.770111
146	151	PRO	PRO	0.773377
146	152	PRO	LEU	0.771342
147	149	MET	SER	0.718661
147	1972	MET	LYS	0.561016
148	150	ALA	ASP	0.768639
150	154	ASP	LEU	0.650284
151	295	PRO	THR	0.66109
152	183	LEU	SER	0.619843
152	194	LEU	LYS	0.763579
153	178	CYS	VAL	0.684639
153	177	CYS	LEU	0.769575
153	256	CYS	HIS	0.772906
154	153	LEU	CYS	0.773358
154	156	LEU	TYR	0.525745
154	1972	LEU	LYS	0.629864
155	156	THR	TYR	0.639897
155	177	THR	LEU	0.635774
155	257	THR	VAL	0.750142
156	293	TYR	PHE	0.682983
156	178	TYR	VAL	0.764594
156	157	TYR	SER	0.71995
157	175	SER	ALA	0.747302
157	176	SER	LEU	0.768789
157	158	SER	TYR	0.765261
157	258	SER	ILE	0.722987
158	175	TYR	ALA	0.721861
158	159	TYR	LEU	0.75833
159	161	LEU	HIS	0.68153
159	51	LEU	PHE	0.773763
159	173	LEU	ILE	0.769208
159	164	LEU	LEU	0.557403
159	168	LEU	LEU	0.577536
161	164	HIS	LEU	0.710237
161	1999	HIS	GLU	0.77182
161	2006	HIS	LEU	0.571901
161	111	HIS	GLY	0.697095
163	165	ASP	VAL	0.673146
163	208	ASP	TRP	0.759305
164	166	LEU	LYS	0.772749
164	2006	LEU	LEU	0.64334
164	167	LEU	ASP	0.716808
165	164	VAL	LEU	0.725081
165	167	VAL	ASP	0.772985
165	206	VAL	LYS	0.692016
166	168	LYS	LEU	0.770969
167	169	ASP	ASN	0.770183
168	170	LEU	SER	0.731829
168	173	LEU	ILE	0.766361
168	260	LEU	MET	0.504028
168	262	LEU	THR	0.773286
169	168	ASN	LEU	0.726502
169	171	ASN	GLY	0.763088
169	202	ASN	PHE	0.66577
170	208	SER	TRP	0.767722
171	49	GLY	THR	0.761256
171	202	GLY	PHE	0.708058
172	170	LEU	SER	0.771126
173	174	ILE	GLY	0.66041
173	260	ILE	MET	0.697068
173	198	ILE	LEU	0.766374
173	258	ILE	ILE	0.767074
175	196	ALA	ILE	0.547488
175	156	ALA	TYR	0.773044
176	177	LEU	LEU	0.711703
176	101	LEU	VAL	0.602191
176	158	LEU	TYR	0.758036
177	178	LEU	VAL	0.770622
177	256	LEU	HIS	0.5253
178	179	VAL	CYS	0.773318
178	78	VAL	ALA	0.71618
178	144	VAL	ASN	0.639328
179	180	CYS	ARG	0.732399
179	152	CYS	LEU	0.701787
179	183	CYS	SER	0.609175
181	183	GLU	SER	0.746615
182	184	GLY	LEU	0.750888
183	182	SER	GLY	0.696767
183	185	SER	ALA	0.769077
183	184	SER	LEU	0.772435
184	186	LEU	LYS	0.768613
184	179	LEU	CYS	0.773737
185	184	ALA	LEU	0.699464
185	186	ALA	LYS	0.701715
187	186	GLU	LYS	0.769706
187	189	GLU	THR	0.698626
189	332	THR	GLU	0.799132
191	189	THR	THR	0.582955
191	190	THR	GLN	0.773855
192	193	LEU	HIS	0.768416
192	254	LEU	TYR	0.763422
193	194	HIS	LYS	0.758376
193	246	HIS	ILE	0.757983
193	248	HIS	CYS	0.677263
193	190	HIS	GLN	0.771394
193	195	HIS	PHE	0.688193
194	195	LYS	PHE	0.771106
194	256	LYS	HIS	0.768809
195	196	PHE	ILE	0.773646
195	253	PHE	VAL	0.754233
195	246	PHE	ILE	0.684594
196	197	ILE	LEU	0.724918
196	258	ILE	ILE	0.769791
197	199	LEU	PHE	0.687526
197	255	LEU	TRP	0.759155
197	308	LEU	LEU	0.53712
197	235	LEU	ASN	0.684116
197	245	LEU	LEU	0.77233
198	260	LEU	MET	0.603657
199	269	PHE	ILE	0.545374
199	234	PHE	VAL	0.537853
199	257	PHE	VAL	0.54286
199	288	PHE	ILE	0.720964
199	233	PHE	THR	0.759646
200	202	ALA	PHE	0.495526
201	202	VAL	PHE	0.766976
201	200	VAL	ALA	0.77358
201	267	VAL	HIS	0.74704
201	265	VAL	GLU	0.766335
202	16	PHE	TYR	0.766786
202	48	PHE	LYS	0.755673
202	168	PHE	LEU	0.751118
202	260	PHE	MET	0.65499
202	233	PHE	THR	0.687264
204	203	GLU	ASP	0.702939
204	206	GLU	LYS	0.750836
205	204	GLY	GLU	0.757512
206	169	LYS	ASN	0.744147
207	206	SER	LYS	0.772304
208	210	TRP	SER	0.770039
209	211	HIS	GLU	0.768613
209	208	HIS	TRP	0.773456
210	204	SER	GLU	0.689103
213	212	LYS	THR	0.771623
213	214	LYS	ASN	0.654506
216	218	LEU	GLN	0.773345
221	223	ASP	ALA	0.675627
222	221	ALA	ASP	0.771669
222	224	ALA	SER	0.749612
225	226	ALA	ARG	0.736915
226	227	ARG	ALA	0.728223
227	228	ALA	TRP	0.728347
229	46	PRO	TYR	0.663623
229	231	PRO	MET	0.77106
230	202	LYS	PHE	0.664769
231	230	MET	LYS	0.773809
231	238	MET	VAL	0.572542
232	233	HIS	THR	0.74003
232	265	HIS	GLU	0.715827
232	315	HIS	HIS	0.651927
233	234	THR	VAL	0.744481
234	236	VAL	GLY	0.700138
234	242	VAL	LEU	0.587903
234	320	VAL	MET	0.761419
234	198	VAL	LEU	0.672269
235	242	ASN	LEU	0.641959
237	238	TYR	VAL	0.730592
237	236	TYR	GLY	0.773332
237	241	TYR	SER	0.663427
237	243	TYR	PRO	0.74486
237	16	TYR	TYR	0.66594
238	240	VAL	ARG	0.755189
238	232	VAL	HIS	0.698044
239	241	ASN	SER	0.718497
240	242	ARG	LEU	0.7463
240	307	ARG	LEU	0.694156
241	240	SER	ARG	0.772337
242	241	LEU	SER	0.735331
242	245	LEU	LEU	0.441569
242	322	LEU	ALA	0.526903
243	245	PRO	LEU	0.768802
245	244	LEU	GLY	0.773757
245	246	LEU	ILE	0.768148
245	323	LEU	TYR	0.681753
245	255	LEU	TRP	0.737209
246	247	ILE	GLY	0.72857
246	327	ILE	ASP	0.773737
248	249	CYS	HIS	0.697664
248	327	CYS	ASP	0.737131
248	329	CYS	CYS	0.76947
249	251	HIS	LYS	0.683533
249	303	HIS	LEU	0.423001
249	301	HIS	MET	0.659428
249	300	HIS	LEU	0.671222
249	328	HIS	SER	0.760772
250	251	ARG	LYS	0.770812
250	299	ARG	LEU	0.75816
251	299	LYS	LEU	0.610163
252	251	SER	LYS	0.770393
252	299	SER	LEU	0.733793
253	255	VAL	TRP	0.561736
253	300	VAL	LEU	0.6907
253	254	VAL	TYR	0.662288
254	296	TYR	ALA	0.724662
255	254	TRP	TYR	0.773842
255	276	TRP	PHE	0.753029
255	298	TRP	THR	0.714923
257	258	VAL	ILE	0.713431
257	288	VAL	ILE	0.599508
257	286	VAL	LEU	0.583256
257	256	VAL	HIS	0.773921
258	259	ILE	GLY	0.724964
258	293	ILE	PHE	0.732726
259	290	GLY	PRO	0.758108
260	290	MET	PRO	0.674953
260	261	MET	GLY	0.699844
260	259	MET	GLY	0.77305
262	2002	THR	ILE	0.704635
262	169	THR	ASN	0.605477
262	2003	THR	GLY	0.763808
263	2004	THR	GLU	0.381793
264	265	PRO	GLU	0.773037
264	1951	PRO	GLU	0.695354
264	290	PRO	PRO	0.699634
264	2005	PRO	HIS	0.756341
265	266	GLU	VAL	0.761727
266	288	VAL	ILE	0.725926
266	267	VAL	HIS	0.737098
266	1953	VAL	ILE	0.527735
266	671	VAL	PHE	0.673028
266	648	VAL	PHE	0.663878
266	289	VAL	SER	0.765098
267	320	HIS	MET	0.6516
267	312	HIS	ILE	0.624464
267	269	HIS	ILE	0.705296
268	286	SER	LEU	0.755405
268	312	SER	ILE	0.772454
269	270	ILE	PHE	0.654722
269	308	ILE	LEU	0.730946
269	288	ILE	ILE	0.527977
269	320	ILE	MET	0.745895
270	284	PHE	ALA	0.749507
270	285	PHE	SER	0.861886
270	478	PHE	HIS	0.582576
270	311	PHE	HIS	0.676249
270	673	PHE	PHE	0.772847
270	276	PHE	PHE	0.773639
271	324	LEU	VAL	0.688089
271	298	LEU	THR	0.770347
271	306	LEU	PHE	0.766171
273	274	GLY	HIS	0.705505
274	275	HIS	THR	0.767264
274	299	HIS	LEU	0.736974
274	306	HIS	PHE	0.705112
274	298	HIS	THR	0.749815
275	276	THR	PHE	0.772127
275	283	THR	GLN	0.748951
275	519	THR	ASP	0.773207
276	286	PHE	LEU	0.342464
276	296	PHE	ALA	0.772206
276	297	PHE	GLN	0.76034
276	278	PHE	VAL	0.772337
277	278	LEU	VAL	0.635512
277	280	LEU	ASN	0.630571
278	280	VAL	ASN	0.718006
278	283	VAL	GLN	0.633588
278	286	VAL	LEU	0.725147
278	294	VAL	LEU	0.690163
281	661	HIS	LYS	0.714995
281	524	HIS	SER	0.660894
282	529	ARG	LEU	0.578263
282	518	ARG	GLU	0.534777
282	276	ARG	PHE	0.74685
282	521	ARG	PRO	0.773927
282	283	ARG	GLN	0.773233
282	522	ARG	THR	0.767775
283	285	GLN	SER	0.653413
284	478	ALA	HIS	0.469399
284	531	ALA	ARG	0.701408
285	269	SER	ILE	0.674972
285	268	SER	SER	0.755248
286	288	LEU	ILE	0.751504
286	296	LEU	ALA	0.769804
287	288	GLU	ILE	0.753363
287	267	GLU	HIS	0.772153
287	285	GLU	SER	0.772206
288	289	ILE	SER	0.54108
288	294	ILE	LEU	0.72444
289	291	SER	ILE	0.668434
289	290	SER	PRO	0.718163
289	1953	SER	ILE	0.724001
289	1979	SER	TYR	0.757702
290	2002	PRO	ILE	0.748539
290	263	PRO	THR	0.641815
290	265	PRO	GLU	0.5522
290	1953	PRO	ILE	0.56639
290	291	PRO	ILE	0.766662
291	292	ILE	THR	0.759188
292	293	THR	PHE	0.65969
292	294	THR	LEU	0.445673
293	294	PHE	LEU	0.686793
293	1975	PHE	LEU	0.677708
293	257	PHE	VAL	0.691342
295	255	THR	TRP	0.68494
295	296	THR	ALA	0.7736
296	277	ALA	LEU	0.738158
297	253	GLN	VAL	0.657922
298	297	THR	GLN	0.772867
298	300	THR	LEU	0.765779
299	300	LEU	LEU	0.770812
299	518	LEU	GLU	0.691904
300	302	LEU	ASP	0.770596
300	248	LEU	CYS	0.704471
300	326	LEU	VAL	0.353734
301	300	MET	LEU	0.763822
303	327	LEU	ASP	0.769758
303	328	LEU	SER	0.719381
304	306	GLY	PHE	0.735495
305	306	GLN	PHE	0.760798
305	324	GLN	VAL	0.679449
305	325	GLN	LYS	0.743643
306	272	PHE	GLU	0.62038
306	326	PHE	VAL	0.715486
307	308	LEU	LEU	0.750227
307	323	LEU	TYR	0.746876
307	321	LEU	GLU	0.539902
308	199	LEU	PHE	0.764352
308	324	LEU	VAL	0.719531
309	308	PHE	LEU	0.773246
309	310	PHE	CYS	0.753304
309	320	PHE	MET	0.718896
311	673	HIS	PHE	0.753487
312	311	ILE	HIS	0.719197
312	314	ILE	SER	0.760202
312	266	ILE	VAL	0.659231
312	672	ILE	PRO	0.737465
312	646	ILE	THR	0.648066
313	315	SER	HIS	0.770229
314	316	SER	GLN	0.75477
315	317	HIS	HIS	0.770707
315	310	HIS	CYS	0.592583
315	266	HIS	VAL	0.640833
316	315	GLN	HIS	0.753022
316	318	GLN	ASP	0.759934
316	319	GLN	GLY	0.736666
316	310	GLN	CYS	0.679711
317	319	HIS	GLY	0.719309
318	317	ASP	HIS	0.773155
320	321	MET	GLU	0.734892
320	233	MET	THR	0.602185
321	308	GLU	LEU	0.668872
322	323	ALA	TYR	0.771924
322	321	ALA	GLU	0.773652
323	324	TYR	VAL	0.750214
324	325	VAL	LYS	0.728511
325	326	LYS	VAL	0.760222
325	304	LYS	GLY	0.698188
326	302	VAL	ASP	0.619248
326	327	VAL	ASP	0.76926
326	247	VAL	GLY	0.694876
327	328	ASP	SER	0.758638
329	328	CYS	SER	0.770792
333	334	PRO	GLN	0.791448
336	335	ARG	LEU	0.746117
373	374	SER	VAL	0.613194
374	557	VAL	GLU	0.716003
374	375	VAL	ALA	0.769817
376	378	LYS	HIS	0.763815
376	560	LYS	ASP	0.550505
376	561	LYS	GLN	0.773705
377	376	LYS	LYS	0.736784
379	459	PRO	ASP	0.661902
379	458	PRO	GLY	0.541309
380	381	LYS	THR	0.660442
380	382	LYS	TRP	0.450019
381	382	THR	TRP	0.754429
381	462	THR	LEU	0.546624
382	383	TRP	VAL	0.698096
382	384	TRP	HIS	0.722103
383	384	VAL	HIS	0.668794
383	385	VAL	TYR	0.637247
383	464	VAL	ILE	0.768069
384	453	HIS	LEU	0.476801
384	386	HIS	ILE	0.771878
385	386	TYR	ILE	0.747825
385	384	TYR	HIS	0.773724
385	433	TYR	ASP	0.562142
385	432	TYR	THR	0.756792
386	436	ILE	PHE	0.736188
386	387	ILE	ALA	0.660606
386	428	ILE	PHE	0.719047
386	453	ILE	LEU	0.528435
386	429	ILE	MET	0.675031
386	430	ILE	ALA	0.768606
386	451	ILE	PRO	0.74903
386	475	ILE	ILE	0.769444
386	463	ILE	ILE	0.569243
387	431	ALA	TYR	0.568327
387	466	ALA	LYS	0.758605
387	468	ALA	GLN	0.766728
387	436	ALA	PHE	0.594638
388	547	ALA	LEU	0.771204
388	467	ALA	ASN	0.759528
389	429	GLU	MET	0.521033
389	468	GLU	GLN	0.693364
390	586	GLU	TYR	0.661496
390	425	GLU	LYS	0.659605
390	426	GLU	VAL	0.66397
391	390	GLU	GLU	0.765576
392	423	ASP	TYR	0.770694
392	424	ASP	LYS	0.716907
393	425	TRP	LYS	0.696898
393	394	TRP	ASP	0.742904
393	395	TRP	TYR	0.653217
393	427	TRP	ARG	0.772507
394	397	ASP	PRO	0.722018
395	397	TYR	PRO	0.767186
395	614	TYR	MET	0.146557
395	423	TYR	TYR	0.558084
395	425	TYR	LYS	0.74185
396	398	ALA	LEU	0.7524
396	412	ALA	LEU	0.442237
396	624	ALA	SER	0.671124
396	395	ALA	TYR	0.773561
396	621	ALA	VAL	0.700217
397	399	PRO	VAL	0.76962
397	620	PRO	TYR	0.726259
397	624	PRO	SER	0.72571
398	624	LEU	SER	0.601321
399	408	VAL	LYS	0.616806
399	624	VAL	SER	0.618057
399	412	VAL	LEU	0.603716
400	401	LEU	ALA	0.756943
402	408	PRO	LYS	0.731954
403	402	ASP	PRO	0.762827
403	405	ASP	ARG	0.643641
404	403	ASP	ASP	0.707246
404	406	ASP	SER	0.761721
407	406	TYR	SER	0.711481
407	409	TYR	SER	0.709484
407	699	TYR	ASN	0.773757
408	407	LYS	TYR	0.692723
408	410	LYS	GLN	0.763795
409	408	SER	LYS	0.767539
409	411	SER	TYR	0.768279
409	403	SER	ASP	0.771231
410	411	GLN	TYR	0.769738
411	611	TYR	SER	0.76801
411	407	TYR	TYR	0.716043
411	610	TYR	ALA	0.651587
411	613	TYR	ILE	0.746405
411	700	TYR	ARG	0.727215
411	622	TYR	PHE	0.751046
411	614	TYR	MET	0.773502
412	622	LEU	PHE	0.765576
412	621	LEU	VAL	0.548843
412	614	LEU	MET	0.772873
413	412	ASN	LEU	0.767644
413	414	ASN	ASN	0.767506
414	415	ASN	GLY	0.647778
415	417	GLY	GLN	0.681177
416	596	PRO	PRO	0.636461
417	418	GLN	ARG	0.61375
417	595	GLN	LEU	0.77036
418	420	ARG	GLY	0.772409
418	595	ARG	LEU	0.703515
418	611	ARG	SER	0.73647
419	423	ILE	TYR	0.48133
419	422	ILE	LYS	0.653046
419	608	ILE	PHE	0.773017
419	420	ILE	GLY	0.77379
419	594	ILE	PHE	0.600241
419	591	ILE	ILE	0.755398
419	612	ILE	ASN	0.582464
419	590	ILE	ASN	0.698142
420	422	GLY	LYS	0.743067
421	420	ARG	GLY	0.747236
422	423	LYS	TYR	0.655632
422	594	LYS	PHE	0.768986
423	581	TYR	GLU	0.637227
423	614	TYR	MET	0.77055
423	420	TYR	GLY	0.692821
423	594	TYR	PHE	0.761511
423	590	TYR	ASN	0.73448
424	423	LYS	TYR	0.772324
424	425	LYS	LYS	0.615242
424	391	LYS	GLU	0.766584
425	448	LYS	ILE	0.354638
425	426	LYS	VAL	0.757224
425	423	LYS	TYR	0.771021
425	546	LYS	GLY	0.715447
426	427	VAL	ARG	0.598768
426	547	VAL	LEU	0.434664
426	586	VAL	TYR	0.726331
426	469	VAL	ALA	0.764234
426	473	VAL	TYR	0.590737
427	429	ARG	MET	0.763854
428	429	PHE	MET	0.703614
428	533	PHE	TYR	0.734212
428	465	PHE	PHE	0.648982
428	475	PHE	ILE	0.6875
428	548	PHE	ILE	0.773757
428	534	PHE	SER	0.688102
429	442	MET	ILE	0.417752
429	439	MET	ARG	0.691944
430	431	ALA	TYR	0.664742
430	385	ALA	TYR	0.659441
431	433	TYR	ASP	0.769169
431	437	TYR	LYS	0.773495
433	432	ASP	THR	0.739009
434	464	GLU	ILE	0.657412
435	434	THR	GLU	0.772212
436	466	PHE	LYS	0.348066
436	468	PHE	GLN	0.7345
439	430	ARG	ALA	0.665534
440	439	GLU	ARG	0.773096
442	441	ILE	ALA	0.77379
444	443	HIS	GLN	0.705047
444	446	HIS	SER	0.697507
445	447	GLU	GLY	0.764627
445	627	GLU	LEU	0.746752
445	625	GLU	LEU	0.759521
446	445	SER	GLU	0.772919
446	447	SER	GLY	0.71995
446	618	SER	ASN	0.745325
447	449	GLY	LEU	0.718392
448	447	ILE	GLY	0.748113
448	579	ILE	PHE	0.469745
449	573	LEU	VAL	0.754292
449	575	LEU	LEU	0.439108
449	550	LEU	PRO	0.577739
449	618	LEU	ASN	0.747766
451	430	PRO	ALA	0.747439
452	451	LEU	PRO	0.77108
452	552	LEU	LEU	0.54595
452	453	LEU	LEU	0.772913
452	573	LEU	VAL	0.573118
453	533	LEU	TYR	0.473398
453	463	LEU	ILE	0.717214
453	513	LEU	TRP	0.625263
453	461	LEU	LEU	0.772618
454	453	TYR	LEU	0.7639
454	559	TYR	VAL	0.745567
454	455	TYR	GLY	0.773083
455	461	GLY	LEU	0.730946
455	459	GLY	ASP	0.772219
456	555	GLU	TYR	0.773927
457	459	VAL	ASP	0.768757
457	458	VAL	GLY	0.76159
457	515	VAL	VAL	0.630093
457	556	VAL	LYS	0.772409
457	516	VAL	THR	0.735239
457	555	VAL	TYR	0.773332
458	459	GLY	ASP	0.753585
459	460	ASP	THR	0.771433
460	461	THR	LEU	0.597282
460	462	THR	LEU	0.531649
460	512	THR	LYS	0.4923
460	514	THR	THR	0.75439
461	462	LEU	LEU	0.75384
461	515	LEU	VAL	0.772022
461	463	LEU	ILE	0.73683
461	454	LEU	TYR	0.654709
462	463	LEU	ILE	0.746497
462	486	LEU	LEU	0.613141
462	511	LEU	TYR	0.662026
463	464	ILE	ILE	0.771983
463	513	ILE	TRP	0.505436
463	475	ILE	ILE	0.656967
463	465	ILE	PHE	0.767467
464	509	ILE	PHE	0.771741
465	475	PHE	ILE	0.318247
465	466	PHE	LYS	0.725415
465	503	PHE	ILE	0.705577
465	386	PHE	ILE	0.75081
465	511	PHE	TYR	0.735082
467	468	ASN	GLN	0.726063
467	504	ASN	LEU	0.728229
469	471	ALA	ARG	0.707802
469	473	ALA	TYR	0.513322
469	586	ALA	TYR	0.773705
471	505	ARG	PRO	0.772199
472	467	PRO	ASN	0.63184
472	503	PRO	ILE	0.682159
472	473	PRO	TYR	0.693318
472	502	PRO	PRO	0.681203
473	537	TYR	VAL	0.719446
473	547	TYR	LEU	0.564361
473	542	TYR	ASP	0.730278
473	474	TYR	ASN	0.75206
474	501	ASN	PHE	0.690792
474	503	ASN	ILE	0.770288
474	536	ASN	PHE	0.765111
475	476	ILE	TYR	0.768285
475	533	ILE	TYR	0.391146
475	511	ILE	TYR	0.646331
475	534	ILE	SER	0.679574
475	513	ILE	TRP	0.763691
476	483	TYR	VAL	0.818676
476	497	TYR	HIS	0.647679
477	480	PRO	ILE	0.750129
477	551	PRO	LEU	0.697324
477	483	PRO	VAL	0.464922
477	513	PRO	TRP	0.650998
478	479	HIS	GLY	0.722247
479	531	GLY	ARG	0.772062
480	553	ILE	ILE	0.74164
480	514	ILE	THR	0.628758
480	515	ILE	VAL	0.772291
480	551	ILE	LEU	0.497686
480	519	ILE	ASP	0.632986
480	513	ILE	TRP	0.689587
480	482	ILE	ASP	0.772533
481	273	THR	GLY	0.623489
482	483	ASP	VAL	0.768665
483	484	VAL	ARG	0.757348
483	512	VAL	LYS	0.756687
483	498	VAL	LEU	0.563582
484	498	ARG	LEU	0.612879
485	487	PRO	TYR	0.766008
485	498	PRO	LEU	0.645755
485	510	PRO	LYS	0.773475
485	509	PRO	PHE	0.755143
486	485	LEU	PRO	0.70093
490	491	ARG	LEU	0.770052
491	497	LEU	HIS	0.611871
491	498	LEU	LEU	0.760372
491	496	LEU	LYS	0.771113
492	493	PRO	LYS	0.73107
492	501	PRO	PHE	0.689862
493	495	LYS	VAL	0.743977
495	501	VAL	PHE	0.552966
498	500	LEU	ASP	0.719557
498	511	LEU	TYR	0.63745
498	509	LEU	PHE	0.765039
498	476	LEU	TYR	0.77375
499	498	LYS	LEU	0.690262
499	501	LYS	PHE	0.751733
501	500	PHE	ASP	0.77142
501	503	PHE	ILE	0.53087
501	509	PHE	PHE	0.579408
502	537	PRO	VAL	0.642103
502	503	PRO	ILE	0.725304
502	500	PRO	ASP	0.687388
503	507	ILE	GLU	0.716769
503	509	ILE	PHE	0.605169
503	511	ILE	TYR	0.688004
505	507	PRO	GLU	0.742701
505	469	PRO	ALA	0.646266
507	506	GLU	GLY	0.772422
507	508	GLU	ILE	0.751085
508	509	ILE	PHE	0.697481
509	510	PHE	LYS	0.669658
509	511	PHE	TYR	0.449371
510	463	LYS	ILE	0.75096
510	487	LYS	TYR	0.773508
511	513	TYR	TRP	0.654958
511	484	TYR	ARG	0.772324
512	513	LYS	TRP	0.605071
512	514	LYS	THR	0.598382
512	461	LYS	LEU	0.686996
514	459	THR	ASP	0.744834
515	553	VAL	ILE	0.447479
515	456	VAL	GLU	0.748833
516	481	THR	THR	0.757551
516	514	THR	THR	0.7736
517	519	VAL	ASP	0.729368
519	479	ASP	GLY	0.753906
520	529	GLY	LEU	0.773907
521	522	PRO	THR	0.771983
521	526	PRO	PRO	0.773188
521	527	PRO	ARG	0.773698
524	525	SER	ASP	0.750745
525	529	ASP	LEU	0.672623
526	677	PRO	THR	0.654054
526	529	PRO	LEU	0.773757
527	528	ARG	CYS	0.757715
527	558	ARG	SER	0.748702
528	553	CYS	ILE	0.671955
528	638	CYS	TYR	0.702036
528	552	CYS	LEU	0.764685
529	677	LEU	THR	0.771813
529	531	LEU	ARG	0.709969
530	531	THR	ARG	0.642941
530	676	THR	GLU	0.601812
530	640	THR	LEU	0.50702
530	552	THR	LEU	0.732759
530	639	THR	ILE	0.719295
531	640	ARG	LEU	0.735135
531	478	ARG	HIS	0.691708
531	553	ARG	ILE	0.605686
532	548	TYR	ILE	0.604057
532	642	TYR	ILE	0.45962
532	533	TYR	TYR	0.765445
532	550	TYR	PRO	0.75132
532	640	TYR	LEU	0.743794
532	531	TYR	ARG	0.730704
533	550	TYR	PRO	0.643523
533	534	TYR	SER	0.71582
534	539	SER	MET	0.611688
535	536	SER	PHE	0.771878
535	547	SER	LEU	0.586392
536	538	PHE	ASN	0.768266
536	539	PHE	MET	0.319261
537	536	VAL	PHE	0.731757
537	538	VAL	ASN	0.741431
537	542	VAL	ASP	0.657949
538	540	ASN	GLU	0.719544
538	585	ASN	TRP	0.770491
539	541	MET	ARG	0.771257
539	535	MET	SER	0.724185
539	311	MET	HIS	0.771872
540	542	GLU	ASP	0.773004
541	543	ARG	LEU	0.771767
541	585	ARG	TRP	0.629412
541	544	ARG	ALA	0.720271
542	541	ASP	ARG	0.759096
542	544	ASP	ALA	0.77307
543	545	LEU	SER	0.714642
543	548	LEU	ILE	0.730311
543	642	LEU	ILE	0.322056
543	673	LEU	PHE	0.77019
544	546	ALA	GLY	0.740233
544	579	ALA	PHE	0.772886
544	580	ALA	ASP	0.666182
545	544	SER	ALA	0.769928
545	584	SER	SER	0.735239
545	586	SER	TYR	0.742557
548	549	ILE	GLY	0.689404
548	575	ILE	LEU	0.549196
548	642	ILE	ILE	0.595692
549	450	GLY	GLY	0.764882
550	573	PRO	VAL	0.511634
550	531	PRO	ARG	0.770753
550	640	PRO	LEU	0.768658
550	450	PRO	GLY	0.667989
550	451	PRO	PRO	0.769372
551	552	LEU	LEU	0.658577
551	478	LEU	HIS	0.769195
551	533	LEU	TYR	0.754338
552	638	LEU	TYR	0.539771
552	529	LEU	LEU	0.650769
552	554	LEU	CYS	0.772867
553	552	ILE	LEU	0.77288
553	554	ILE	CYS	0.773076
553	479	ILE	GLY	0.773076
553	455	ILE	GLY	0.767271
554	555	CYS	TYR	0.747263
554	527	CYS	ARG	0.706546
554	558	CYS	SER	0.678035
556	558	LYS	SER	0.767951
556	376	LYS	LYS	0.762637
559	565	VAL	GLN	0.75062
564	563	ASN	GLY	0.767467
564	571	ASN	ARG	0.721822
565	558	GLN	SER	0.691067
566	568	ILE	SER	0.762283
566	567	ILE	MET	0.606347
566	557	ILE	GLU	0.632305
568	636	SER	TYR	0.569433
569	633	ASP	GLU	0.772553
570	571	LYS	ARG	0.676785
570	572	LYS	ASN	0.90401
570	629	LYS	VAL	0.62
571	572	ARG	ASN	0.764476
571	636	ARG	TYR	0.704425
571	638	ARG	TYR	0.744815
572	573	ASN	VAL	0.763952
573	574	VAL	ILE	0.582903
574	637	ILE	TRP	0.605261
574	575	ILE	LEU	0.747119
574	576	ILE	PHE	0.423897
574	617	ILE	ILE	0.521229
574	627	ILE	LEU	0.586058
574	639	ILE	ILE	0.698292
574	690	ILE	LEU	0.650095
575	576	LEU	PHE	0.719583
575	577	LEU	SER	0.655272
576	649	PHE	LEU	0.608213
576	617	PHE	ILE	0.453226
576	651	PHE	VAL	0.424395
576	639	PHE	ILE	0.773495
576	616	PHE	SER	0.764417
577	579	SER	PHE	0.617186
578	645	VAL	GLN	0.360921
578	579	VAL	PHE	0.772906
578	702	VAL	MET	0.292348
578	614	VAL	MET	0.662072
578	613	VAL	ILE	0.551434
579	395	PHE	TYR	0.683965
579	543	PHE	LEU	0.762041
579	616	PHE	SER	0.731751
579	619	PHE	GLY	0.773279
580	579	ASP	PHE	0.773718
580	644	ASP	ALA	0.72425
581	580	GLU	ASP	0.744127
581	583	GLU	ARG	0.749606
582	587	ASN	LEU	0.380576
582	581	ASN	GLU	0.744036
583	584	ARG	SER	0.701571
586	588	TYR	THR	0.764031
586	425	TYR	LYS	0.773934
587	586	LEU	TYR	0.719407
587	589	LEU	GLU	0.762951
587	581	LEU	GLU	0.668434
587	603	LEU	LEU	0.772062
588	590	THR	ASN	0.757676
589	591	GLU	ILE	0.770275
589	592	GLU	GLN	0.768711
590	589	ASN	GLU	0.719577
590	592	ASN	GLN	0.771453
590	593	ASN	ARG	0.768017
591	590	ILE	ASN	0.714596
591	593	ILE	ARG	0.727673
591	608	ILE	PHE	0.713811
591	601	ILE	VAL	0.602126
591	603	ILE	LEU	0.670705
591	588	ILE	THR	0.769594
592	598	GLN	PRO	0.634792
595	601	LEU	VAL	0.397403
595	416	LEU	PRO	0.771872
596	598	PRO	PRO	0.768815
596	597	PRO	ASN	0.757839
596	415	PRO	GLY	0.766381
596	414	PRO	ASN	0.703188
598	600	PRO	GLY	0.752976
598	595	PRO	LEU	0.737124
599	601	ALA	VAL	0.760556
601	602	VAL	GLN	0.675601
601	608	VAL	PHE	0.767768
601	603	VAL	LEU	0.773011
601	598	VAL	PRO	0.773678
602	604	GLN	GLU	0.703836
603	602	LEU	GLN	0.722836
603	605	LEU	ASP	0.746634
605	604	ASP	GLU	0.771067
606	608	PRO	PHE	0.773116
606	604	PRO	GLU	0.704896
606	609	PRO	GLN	0.762931
607	606	GLU	PRO	0.756485
607	609	GLU	GLN	0.768547
607	610	GLU	ALA	0.765019
608	607	PHE	GLU	0.713248
608	610	PHE	ALA	0.767663
608	417	PHE	GLN	0.664134
609	611	GLN	SER	0.755974
610	612	ALA	ASN	0.684443
611	610	SER	ALA	0.735547
611	613	SER	ILE	0.769719
611	410	SER	GLN	0.659074
613	579	ILE	PHE	0.768704
613	609	ILE	GLN	0.669272
614	616	MET	SER	0.759718
614	612	MET	ASN	0.763697
614	621	MET	VAL	0.765942
615	621	HIS	VAL	0.583283
615	697	HIS	PHE	0.750319
616	617	SER	ILE	0.742301
616	619	SER	GLY	0.720932
617	619	ILE	GLY	0.712829
617	702	ILE	MET	0.717947
617	703	ILE	THR	0.643
618	620	ASN	TYR	0.745679
618	625	ASN	LEU	0.678376
620	621	TYR	VAL	0.706781
620	625	TYR	LEU	0.562136
620	619	TYR	GLY	0.773626
620	395	TYR	TYR	0.661908
620	624	TYR	SER	0.677669
621	623	VAL	ASP	0.770871
622	624	PHE	SER	0.714845
622	699	PHE	ASN	0.760137
622	700	PHE	ARG	0.642797
622	703	PHE	THR	0.75814
623	625	ASP	LEU	0.745855
623	704	ASP	ALA	0.767533
623	705	ASP	LEU	0.760758
624	623	SER	ASP	0.760713
625	626	LEU	GLN	0.702625
625	627	LEU	LEU	0.527551
627	637	LEU	TRP	0.573046
628	629	SER	VAL	0.6663
629	682	VAL	MET	0.425612
629	706	VAL	LEU	0.474386
630	631	CYS	LEU	0.706323
630	709	CYS	SER	0.735082
631	633	LEU	GLU	0.754423
631	710	LEU	SER	0.719387
631	685	LEU	PRO	0.583852
632	633	HIS	GLU	0.747105
634	635	VAL	ALA	0.773345
634	680	VAL	MET	0.761963
634	681	VAL	SER	0.773731
635	682	ALA	MET	0.540033
636	637	TYR	TRP	0.770216
636	638	TYR	TYR	0.655049
636	565	TYR	GLN	0.672642
636	678	TYR	VAL	0.763939
637	680	TRP	MET	0.458442
637	653	TRP	PHE	0.678369
637	682	TRP	MET	0.629438
637	706	TRP	LEU	0.705355
638	639	TYR	ILE	0.761956
638	677	TYR	THR	0.50107
639	640	ILE	LEU	0.72535
639	668	ILE	LEU	0.598179
639	678	ILE	VAL	0.721462
639	670	ILE	LEU	0.611734
640	642	LEU	ILE	0.702612
641	642	SER	ILE	0.580318
641	670	SER	LEU	0.637345
641	671	SER	PHE	0.768043
642	643	ILE	GLY	0.750208
644	645	ALA	GLN	0.768645
646	672	THR	PRO	0.757519
647	672	ASP	PRO	0.661215
648	672	PHE	PRO	0.759593
648	649	PHE	LEU	0.668728
648	1950	PHE	ASN	0.771348
648	1953	PHE	ILE	0.521694
648	1979	PHE	TYR	0.773004
648	1980	PHE	PRO	0.546179
649	692	LEU	CYS	0.507779
649	645	LEU	GLN	0.322285
649	697	LEU	PHE	0.669481
649	702	LEU	MET	0.700616
649	694	LEU	ASN	0.76697
649	641	LEU	SER	0.772723
649	651	LEU	VAL	0.746163
650	668	SER	LEU	0.716337
650	669	SER	THR	0.773423
651	652	VAL	PHE	0.626977
651	690	VAL	LEU	0.759489
651	670	VAL	LEU	0.501208
651	691	VAL	GLY	0.676465
651	692	VAL	CYS	0.74956
652	653	PHE	PHE	0.771165
652	667	PHE	THR	0.599148
652	692	PHE	CYS	0.628057
652	654	PHE	SER	0.698253
652	689	PHE	ILE	0.773665
652	1843	PHE	LEU	0.765065
653	654	PHE	SER	0.715643
653	680	PHE	MET	0.339571
653	690	PHE	LEU	0.653812
653	689	PHE	ILE	0.769215
654	1786	SER	TYR	0.664278
655	654	GLY	SER	0.770825
655	656	GLY	TYR	0.755208
656	657	TYR	THR	0.758271
656	681	TYR	SER	0.75585
656	683	TYR	GLU	0.73234
656	688	TYR	TRP	0.652981
656	708	TYR	VAL	0.507785
657	1789	THR	LEU	0.758317
657	1835	THR	TRP	0.411213
657	658	THR	PHE	0.772579
658	660	PHE	HIS	0.735488
658	678	PHE	VAL	0.44151
658	666	PHE	ASP	0.689947
658	667	PHE	THR	0.660056
658	659	PHE	LYS	0.76928
659	660	LYS	HIS	0.773665
659	662	LYS	MET	0.508329
660	662	HIS	MET	0.705512
660	668	HIS	LEU	0.600293
660	665	HIS	GLU	0.752544
662	663	MET	VAL	0.724728
662	524	MET	SER	0.77343
663	1833	VAL	LYS	0.760019
663	1829	VAL	GLU	0.49139
664	665	TYR	GLU	0.707213
664	1835	TYR	TRP	0.761662
665	1835	GLU	TRP	0.773698
665	666	GLU	ASP	0.768253
667	651	THR	VAL	0.666464
667	693	THR	HIS	0.645729
667	668	THR	LEU	0.773901
668	669	LEU	THR	0.761289
668	670	LEU	LEU	0.521955
668	676	LEU	GLU	0.715172
668	678	LEU	VAL	0.728949
669	670	THR	LEU	0.763422
669	1979	THR	TYR	0.671412
669	649	THR	LEU	0.685549
669	1982	THR	VAL	0.773233
670	671	LEU	PHE	0.770792
670	676	LEU	GLU	0.740305
671	267	PHE	HIS	0.773593
671	288	PHE	ILE	0.771106
671	1979	PHE	TYR	0.696263
672	674	PRO	SER	0.702835
672	645	PRO	GLN	0.687146
674	675	SER	GLY	0.760078
675	676	GLY	GLU	0.708025
675	639	GLY	ILE	0.675908
676	677	GLU	THR	0.773822
677	678	THR	VAL	0.627966
677	637	THR	TRP	0.712482
678	679	VAL	PHE	0.76877
679	680	PHE	MET	0.77091
680	657	MET	THR	0.767009
680	682	MET	MET	0.386329
680	681	MET	SER	0.771813
681	633	SER	GLU	0.730409
682	630	MET	CYS	0.708935
682	708	MET	VAL	0.772337
684	1791	ASN	SER	0.634616
685	684	PRO	ASN	0.754907
685	688	PRO	TRP	0.768815
685	1792	PRO	TYR	0.67638
686	688	GLY	TRP	0.717757
686	1800	GLY	ALA	0.744239
687	688	LEU	TRP	0.755123
687	705	LEU	LEU	0.604246
687	707	LEU	LYS	0.640886
688	708	TRP	VAL	0.758199
688	1792	TRP	TYR	0.613822
689	688	ILE	TRP	0.773934
689	704	ILE	ALA	0.695753
690	691	LEU	GLY	0.565578
690	576	LEU	PHE	0.764901
691	576	GLY	PHE	0.773777
691	702	GLY	MET	0.773842
692	650	CYS	SER	0.702213
693	692	HIS	CYS	0.763494
693	1947	HIS	MET	0.771728
694	693	ASN	HIS	0.729676
694	696	ASN	ASP	0.696303
695	694	SER	ASN	0.711873
695	697	SER	PHE	0.773057
695	698	SER	ARG	0.720578
696	698	ASP	ARG	0.768783
697	696	PHE	ASP	0.740757
697	699	PHE	ASN	0.773325
698	697	ARG	PHE	0.725278
698	700	ARG	ARG	0.705538
698	1843	ARG	LEU	0.669749
698	702	ARG	MET	0.7736
698	703	ARG	THR	0.587367
699	701	ASN	GLY	0.770098
701	615	GLY	HIS	0.732909
702	703	MET	THR	0.606989
702	645	MET	GLN	0.615517
702	616	MET	SER	0.77375
703	690	THR	LEU	0.67888
705	688	LEU	TRP	0.686832
706	707	LEU	LYS	0.77307
706	708	LEU	VAL	0.627187
707	708	LYS	VAL	0.754691
708	709	VAL	SER	0.739952
708	684	VAL	ASN	0.760143
709	710	SER	SER	0.70881
1692	1691	GLN	PHE	0.771957
1692	1693	GLN	LYS	0.702743
1694	1693	LYS	LYS	0.753703
1695	1696	THR	ARG	0.756406
1695	1816	THR	PHE	0.76411
1695	1772	THR	MET	0.76212
1696	1698	ARG	TYR	0.750725
1696	1764	ARG	ARG	0.692376
1696	1863	ARG	LEU	0.592642
1697	1698	HIS	TYR	0.701912
1697	1699	HIS	PHE	0.684005
1698	1700	TYR	ILE	0.768613
1699	1700	PHE	ILE	0.713935
1699	1698	PHE	TYR	0.773613
1699	1740	PHE	ASP	0.727182
1699	1741	PHE	GLY	0.431313
1699	1739	PHE	THR	0.773835
1699	1743	PHE	PHE	0.756445
1700	1743	ILE	PHE	0.753755
1700	1701	ILE	ALA	0.669036
1700	1735	ILE	PHE	0.732791
1700	1761	ILE	PRO	0.753611
1700	1763	ILE	ILE	0.567745
1700	1736	ILE	GLN	0.690536
1700	1737	ILE	GLU	0.771237
1700	1773	ILE	VAL	0.526773
1701	1703	ALA	VAL	0.743951
1701	1778	ALA	GLN	0.703587
1701	1743	ALA	PHE	0.653125
1701	1738	ALA	PHE	0.633182
1702	1703	ALA	VAL	0.743237
1702	1734	ALA	VAL	0.669717
1702	1733	ALA	VAL	0.739212
1702	1851	ALA	LEU	0.77375
1703	1736	VAL	GLN	0.757767
1703	1778	VAL	GLN	0.589815
1704	1732	GLU	LYS	0.677754
1704	1705	GLU	ARG	0.736502
1704	1731	GLU	LYS	0.586529
1705	1734	ARG	VAL	0.679803
1705	1706	ARG	LEU	0.772756
1706	1897	LEU	ARG	0.484779
1706	1730	LEU	PHE	0.665626
1706	1729	LEU	GLN	0.768946
1707	1732	TRP	LYS	0.767212
1707	1708	TRP	ASP	0.737334
1707	1924	TRP	TYR	0.73251
1709	1918	TYR	PHE	0.374881
1709	1730	TYR	PHE	0.67115
1709	1883	TYR	PHE	0.643085
1709	1732	TYR	LYS	0.493589
1709	1711	TYR	MET	0.773403
1710	1712	GLY	SER	0.722961
1711	1710	MET	GLY	0.723982
1711	1713	MET	SER	0.723216
1711	1727	MET	VAL	0.668473
1711	1925	MET	ILE	0.769869
1711	1918	MET	PHE	0.648452
1711	1717	MET	VAL	0.769136
1712	1711	SER	MET	0.772199
1714	1713	SER	SER	0.760588
1714	1716	SER	HIS	0.709884
1715	1714	PRO	SER	0.723157
1715	1717	PRO	VAL	0.772644
1715	1713	PRO	SER	0.692958
1715	1718	PRO	LEU	0.698449
1716	1718	HIS	LEU	0.766184
1717	1716	VAL	HIS	0.713346
1717	1719	VAL	ARG	0.733832
1717	1926	VAL	MET	0.622998
1718	1720	LEU	ASN	0.771132
1719	1718	ARG	LEU	0.754495
1719	1720	ARG	ASN	0.769562
1720	1722	ASN	ALA	0.765157
1721	1723	ARG	GLN	0.649879
1722	1721	ALA	ARG	0.724329
1722	1724	ALA	SER	0.725592
1722	1718	ALA	LEU	0.611826
1723	1722	GLN	ALA	0.768495
1726	1725	SER	GLY	0.726888
1727	1726	VAL	SER	0.768848
1727	1708	VAL	ASP	0.773345
1728	1729	PRO	GLN	0.763691
1728	1711	PRO	MET	0.667256
1728	1730	PRO	PHE	0.747662
1728	1721	PRO	ARG	0.76424
1729	1730	GLN	PHE	0.757231
1729	1707	GLN	TRP	0.738545
1730	1885	PHE	GLU	0.608867
1730	1916	PHE	TYR	0.616355
1730	1918	PHE	PHE	0.641593
1730	1894	PHE	ASN	0.72139
1731	1732	LYS	LYS	0.754613
1731	1705	LYS	ARG	0.665338
1732	1758	LYS	LEU	0.306256
1732	1733	LYS	VAL	0.762048
1733	1734	VAL	VAL	0.52998
1733	1890	VAL	TYR	0.744533
1733	1779	VAL	ALA	0.72997
1733	1783	VAL	TYR	0.5637
1734	1851	VAL	LEU	0.761943
1734	1850	VAL	GLY	0.773835
1735	1837	PHE	TYR	0.598474
1735	1775	PHE	PHE	0.654205
1735	1838	PHE	PHE	0.720153
1735	1852	PHE	ILE	0.77288
1735	1701	PHE	ALA	0.66454
1737	1738	GLU	PHE	0.686125
1737	1699	GLU	PHE	0.679318
1737	1761	GLU	PRO	0.527034
1738	1740	PHE	ASP	0.765281
1738	1747	PHE	LEU	0.763894
1739	1747	THR	LEU	0.58825
1742	1741	SER	GLY	0.765936
1743	1776	PHE	ARG	0.0962647
1745	1746	GLN	PRO	0.746628
1746	1736	PRO	GLN	0.709884
1746	1737	PRO	GLU	0.770465
1747	1746	LEU	PRO	0.772651
1747	2116	LEU	ARG	0.221511
1749	1748	ARG	TYR	0.729918
1749	1750	ARG	GLY	0.772631
1750	1752	GLY	LEU	0.675319
1751	1750	GLU	GLY	0.70451
1751	1753	GLU	ASN	0.767683
1751	2142	GLU	PRO	0.647935
1751	2115	GLU	TYR	0.542664
1752	1753	LEU	ASN	0.721717
1752	2142	LEU	PRO	0.611623
1752	1869	LEU	ARG	0.472534
1752	2117	LEU	GLY	0.59922
1752	2118	LEU	ASN	0.793687
1754	1756	GLU	LEU	0.698515
1754	1930	GLU	PRO	0.662857
1754	1931	GLU	GLY	0.764168
1755	1754	HIS	GLU	0.738263
1755	1757	HIS	GLY	0.727784
1755	1932	HIS	LEU	0.742072
1755	1877	HIS	ALA	0.67619
1755	1752	HIS	LEU	0.6297
1755	1929	HIS	LEU	0.626932
1756	1922	LEU	ASN	0.710748
1756	1749	LEU	ARG	0.73971
1756	1762	LEU	TYR	0.384961
1756	1760	LEU	GLY	0.629792
1756	1761	LEU	PRO	0.771892
1757	1756	GLY	LEU	0.721986
1757	1759	GLY	LEU	0.726992
1757	1922	GLY	ASN	0.675614
1758	1757	LEU	GLY	0.758245
1758	1759	LEU	LEU	0.724394
1758	1883	LEU	PHE	0.602237
1758	1923	LEU	GLY	0.662583
1759	1854	LEU	PRO	0.657261
1759	1879	LEU	PHE	0.433591
1760	1837	GLY	TYR	0.715781
1762	1761	TYR	PRO	0.760713
1762	1764	TYR	ARG	0.474968
1762	1856	TYR	LEU	0.632803
1762	1753	TYR	ASN	0.694647
1763	1764	ILE	ARG	0.766708
1763	1785	ILE	PHE	0.737157
1763	1837	ILE	TYR	0.521766
1763	1773	ILE	VAL	0.762231
1764	1868	ARG	GLY	0.667596
1764	1863	ARG	LEU	0.659991
1765	1764	ALA	ARG	0.712233
1765	1771	ALA	ILE	0.498354
1765	1819	ALA	VAL	0.729061
1765	1766	ALA	GLU	0.772297
1765	1769	ALA	ASP	0.759436
1766	1767	GLU	VAL	0.696198
1766	1859	GLU	HIS	0.773744
1766	1696	GLU	ARG	0.70862
1766	1860	GLU	THR	0.711919
1767	1769	VAL	ASP	0.6882
1767	1824	VAL	ALA	0.648799
1767	1819	VAL	VAL	0.611655
1767	1820	VAL	GLN	0.751065
1768	1769	GLU	ASP	0.767539
1769	1770	ASP	ASN	0.771649
1770	1771	ASN	ILE	0.772769
1770	1816	ASN	PHE	0.660678
1770	1817	ASN	TRP	0.722653
1771	1772	ILE	MET	0.727876
1771	1773	ILE	VAL	0.545917
1771	1819	ILE	VAL	0.43236
1771	1696	ILE	ARG	0.767245
1771	1855	ILE	LEU	0.740783
1772	1773	MET	VAL	0.757466
1772	1814	MET	THR	0.74827
1772	1815	MET	TYR	0.682021
1773	1774	VAL	THR	0.770975
1773	1785	VAL	PHE	0.369082
1773	1775	VAL	PHE	0.77072
1774	1812	THR	THR	0.747446
1775	1776	PHE	ARG	0.748336
1775	1785	PHE	PHE	0.707115
1775	1807	PHE	VAL	0.705669
1775	1700	PHE	ILE	0.764358
1775	1784	PHE	SER	0.773619
1775	1815	PHE	TYR	0.772841
1776	1811	ARG	GLU	0.719642
1777	1809	ASN	PRO	0.773711
1777	1808	ASN	LYS	0.679999
1779	1781	ALA	ARG	0.720173
1779	1783	ALA	TYR	0.535137
1779	1890	ALA	TYR	0.770425
1780	1809	SER	PRO	0.771087
1781	1809	ARG	PRO	0.701912
1781	1889	ARG	TRP	0.159398
1782	1777	PRO	ASN	0.636442
1782	1807	PRO	VAL	0.67924
1782	1783	PRO	TYR	0.639708
1782	1806	PRO	PHE	0.473385
1783	1841	TYR	VAL	0.60763
1783	1851	TYR	LEU	0.501384
1783	1846	TYR	ASP	0.749062
1783	1889	TYR	TRP	0.767238
1783	1784	TYR	SER	0.731528
1785	1790	PHE	ILE	0.747276
1785	1837	PHE	TYR	0.616885
1785	1838	PHE	PHE	0.773456
1786	1840	TYR	ASP	0.560316
1786	1787	TYR	SER	0.692277
1786	1790	TYR	ILE	0.660815
1787	1837	SER	TYR	0.665417
1788	1790	SER	ILE	0.753068
1788	656	SER	TYR	0.713222
1789	1835	LEU	TRP	0.490951
1789	1855	LEU	LEU	0.679181
1790	1789	ILE	LEU	0.766557
1790	1815	ILE	TYR	0.661359
1791	1790	SER	ILE	0.769843
1792	1793	TYR	GLU	0.764469
1793	1794	GLU	GLU	0.728249
1795	1794	ASP	GLU	0.767749
1795	1796	ASP	GLN	0.648524
1797	1796	ARG	GLN	0.77197
1797	1799	ARG	GLY	0.768455
1798	1799	GLN	GLY	0.772729
1800	1799	ALA	GLY	0.773698
1800	1801	ALA	GLU	0.756478
1803	1802	ARG	PRO	0.73092
1804	1803	LYS	ARG	0.77377
1804	1806	LYS	PHE	0.766911
1805	1804	ASN	LYS	0.76532
1805	1784	ASN	SER	0.625538
1806	1805	PHE	ASN	0.684129
1806	1807	PHE	VAL	0.762912
1806	1841	PHE	VAL	0.660396
1806	1808	PHE	LYS	0.772278
1807	1813	VAL	LYS	0.764411
1807	1805	VAL	ASN	0.626441
1809	1811	PRO	GLU	0.698587
1809	1779	PRO	ALA	0.657248
1811	1812	GLU	THR	0.744245
1812	1813	THR	LYS	0.660056
1813	1814	LYS	THR	0.72857
1814	1815	THR	TYR	0.662249
1815	1817	TYR	TRP	0.75119
1816	1817	PHE	TRP	0.716841
1817	1789	TRP	LEU	0.699457
1817	1823	TRP	MET	0.773076
1817	1855	TRP	LEU	0.739762
1817	1785	TRP	PHE	0.770746
1818	1769	LYS	ASP	0.768717
1819	1766	VAL	GLU	0.761923
1819	1820	VAL	GLN	0.768063
1819	1857	VAL	VAL	0.565434
1821	1823	HIS	MET	0.740227
1822	1821	HIS	HIS	0.772474
1823	1791	MET	SER	0.71635
1825	1826	PRO	THR	0.742249
1825	1829	PRO	GLU	0.663211
1825	1830	PRO	PHE	0.723072
1825	1857	PRO	VAL	0.673637
1825	1831	PRO	ASP	0.7675
1825	1832	PRO	CYS	0.763527
1826	1828	THR	ASP	0.664664
1827	1829	LYS	GLU	0.765183
1828	1829	ASP	GLU	0.772415
1830	1832	PHE	CYS	0.653302
1830	1965	PHE	VAL	0.752505
1830	1986	PHE	VAL	0.648609
1830	1941	PHE	ARG	0.759803
1831	1832	ASP	CYS	0.71817
1831	1862	ASP	THR	0.643785
1832	1857	CYS	VAL	0.659015
1832	1941	CYS	ARG	0.717483
1832	1943	CYS	TYR	0.73393
1833	1834	LYS	ALA	0.73681
1833	1835	LYS	TRP	0.624065
1833	1985	LYS	THR	0.719682
1834	1835	ALA	TRP	0.734899
1834	1943	ALA	TYR	0.686027
1834	1983	ALA	PHE	0.471493
1834	1855	ALA	LEU	0.705355
1835	1983	TRP	PHE	0.61017
1836	1853	ALA	GLY	0.760798
1836	1852	ALA	ILE	0.755621
1837	1838	TYR	PHE	0.620059
1837	1854	TYR	PRO	0.648301
1837	1855	TYR	LEU	0.761655
1837	1836	TYR	ALA	0.773508
1838	1947	PHE	MET	0.77375
1838	1843	PHE	LEU	0.629929
1838	1839	PHE	SER	0.688638
1839	1851	SER	LEU	0.596222
1840	1843	ASP	LEU	0.682597
1841	1840	VAL	ASP	0.768266
1841	1842	VAL	ASP	0.752394
1841	1846	VAL	ASP	0.682152
1842	1889	ASP	TRP	0.766512
1844	1846	GLU	ASP	0.753729
1845	1847	LYS	VAL	0.767533
1845	1889	LYS	TRP	0.52348
1845	1887	LYS	LYS	0.665299
1845	1848	LYS	HIS	0.770831
1846	1845	ASP	LYS	0.744415
1846	1848	ASP	HIS	0.772127
1847	1846	VAL	ASP	0.748277
1847	1849	VAL	SER	0.742419
1847	1850	VAL	GLY	0.665606
1847	1843	VAL	LEU	0.765477
1847	1947	VAL	MET	0.770471
1848	1850	HIS	GLY	0.75672
1848	1887	HIS	LYS	0.765085
1848	1882	HIS	ILE	0.719256
1848	1883	HIS	PHE	0.767775
1849	1848	SER	HIS	0.771486
1849	1890	SER	TYR	0.769228
1852	1853	ILE	GLY	0.760254
1852	1947	ILE	MET	0.762454
1852	1879	ILE	PHE	0.670541
1852	1945	ILE	LEU	0.663885
1853	1760	GLY	GLY	0.771636
1854	1835	PRO	TRP	0.768141
1854	1760	PRO	GLY	0.674553
1855	1856	LEU	LEU	0.699019
1855	1857	LEU	VAL	0.594619
1856	1857	LEU	VAL	0.769463
1856	1875	LEU	GLU	0.724983
1856	1943	LEU	TYR	0.113603
1857	1858	VAL	CYS	0.708895
1858	1862	CYS	THR	0.651842
1858	1863	CYS	LEU	0.68047
1859	1826	HIS	THR	0.77214
1860	1862	THR	THR	0.763972
1862	1832	THR	CYS	0.744959
1863	1868	LEU	GLY	0.769136
1864	1863	ASN	LEU	0.715905
1864	1871	ASN	VAL	0.746837
1865	1864	PRO	ASN	0.718006
1865	1867	PRO	HIS	0.770288
1867	1869	HIS	ARG	0.729277
1867	2120	HIS	THR	0.773436
1868	1867	GLY	HIS	0.745273
1869	1875	ARG	GLU	0.632371
1870	1871	GLN	VAL	0.770282
1870	1873	GLN	VAL	0.527617
1871	1873	VAL	VAL	0.773168
1871	1869	VAL	ARG	0.74867
1873	1940	VAL	ILE	0.767375
1874	1938	GLN	GLN	0.651292
1874	1876	GLN	PHE	0.665868
1875	1876	GLU	PHE	0.719511
1875	1941	GLU	ARG	0.674436
1875	1943	GLU	TYR	0.667989
1876	1762	PHE	TYR	0.740076
1876	1940	PHE	ILE	0.574663
1876	1934	PHE	MET	0.634629
1876	1877	PHE	ALA	0.773914
1877	1878	ALA	LEU	0.71527
1878	1880	LEU	PHE	0.61695
1878	1942	LEU	TRP	0.602172
1878	1998	LEU	VAL	0.617971
1878	1932	LEU	LEU	0.700524
1878	1921	LEU	ILE	0.6265
1879	1880	PHE	PHE	0.771996
1879	1881	PHE	THR	0.457127
1879	1883	PHE	PHE	0.754717
1880	1956	PHE	ILE	0.498138
1880	1921	PHE	ILE	0.427949
1880	1978	PHE	LEU	0.769359
1880	1998	PHE	VAL	0.731096
1880	1920	PHE	ALA	0.772546
1881	1880	THR	PHE	0.739755
1881	1883	THR	PHE	0.341711
1881	1954	THR	HIS	0.718183
1881	1882	THR	ILE	0.665351
1882	1884	ILE	ASP	0.700465
1882	1917	ILE	ARG	0.540124
1882	1918	ILE	PHE	0.69682
1882	1954	ILE	HIS	0.77
1882	2005	ILE	HIS	0.695642
1883	1882	PHE	ILE	0.772474
1883	1885	PHE	GLU	0.770144
1883	1920	PHE	ALA	0.591529
1883	1923	PHE	GLY	0.680431
1884	1883	ASP	PHE	0.773567
1884	1916	ASP	TYR	0.75331
1885	1887	GLU	LYS	0.723975
1885	1918	GLU	PHE	0.680758
1886	1885	THR	GLU	0.762388
1887	1888	LYS	SER	0.733138
1888	1849	SER	SER	0.757152
1889	1891	TRP	PHE	0.76748
1890	1892	TYR	THR	0.760693
1890	1889	TYR	TRP	0.773233
1891	1890	PHE	TYR	0.717123
1891	1893	PHE	GLU	0.762297
1891	1885	PHE	GLU	0.619182
1891	1886	PHE	THR	0.64046
1892	1894	THR	ASN	0.756242
1893	1895	GLU	MET	0.759103
1894	1893	ASN	GLU	0.746732
1894	1897	ASN	ARG	0.764188
1895	1897	MET	ARG	0.732458
1895	1912	MET	PHE	0.599292
1895	1916	MET	TYR	0.769169
1897	1896	ARG	GLU	0.771237
1897	1898	ARG	ASN	0.773168
1899	1903	CYS	CYS	0.702429
1900	1901	ARG	ALA	0.698194
1900	1903	ARG	CYS	0.753572
1905	1906	ILE	GLN	0.625446
1905	1912	ILE	PHE	0.481455
1905	1899	ILE	CYS	0.633922
1905	1904	ILE	ASN	0.773901
1906	1908	GLN	GLU	0.683088
1907	1906	MET	GLN	0.737772
1907	1909	MET	ASP	0.762702
1907	1891	MET	PHE	0.76877
1908	1913	GLU	LYS	0.684954
1909	1908	ASP	GLU	0.709799
1910	1912	PRO	PHE	0.771492
1911	1913	THR	LYS	0.769634
1911	1914	THR	GLU	0.718268
1912	1914	PHE	GLU	0.760398
1913	1915	LYS	ASN	0.749102
1913	1907	LYS	MET	0.674121
1914	1916	GLU	TYR	0.671013
1915	1914	ASN	GLU	0.751353
1915	1916	ASN	TYR	0.732569
1916	1918	TYR	PHE	0.59149
1917	1883	ARG	PHE	0.742079
1918	1920	PHE	ALA	0.730337
1918	1917	PHE	ARG	0.773227
1918	1915	PHE	ASN	0.732183
1919	1925	HIS	ILE	0.590895
1919	2008	HIS	ALA	0.405538
1920	1921	ALA	ILE	0.766021
1920	1923	ALA	GLY	0.744409
1921	1923	ILE	GLY	0.69466
1921	1929	ILE	LEU	0.65319
1921	2011	ILE	SER	0.500363
1922	1924	ASN	TYR	0.767945
1922	1929	ASN	LEU	0.640094
1923	1924	GLY	TYR	0.772978
1924	1709	TYR	TYR	0.694915
1924	1925	TYR	ILE	0.74831
1924	1928	TYR	THR	0.729682
1924	1930	TYR	PRO	0.771368
1925	1927	ILE	ASP	0.76962
1926	1928	MET	THR	0.671333
1927	1929	ASP	LEU	0.768207
1927	2013	ASP	LEU	0.685628
1928	1927	THR	ASP	0.771172
1929	1928	LEU	THR	0.710178
1929	1932	LEU	LEU	0.69915
1929	2012	LEU	THR	0.441831
1930	1932	PRO	LEU	0.762683
1930	1931	PRO	GLY	0.772533
1932	1933	LEU	VAL	0.763344
1932	2012	LEU	THR	0.709995
1932	2013	LEU	LEU	0.76087
1932	1942	LEU	TRP	0.591758
1933	1934	VAL	MET	0.679187
1933	2017	VAL	TYR	0.608527
1933	2145	VAL	ILE	0.326304
1933	2143	VAL	PRO	0.718706
1934	1940	MET	ILE	0.355056
1934	1942	MET	TRP	0.497804
1934	1988	MET	MET	0.345206
1934	2014	MET	PHE	0.707665
1935	1936	ALA	GLN	0.707161
1936	1938	GLN	GLN	0.668309
1937	1989	ASP	LEU	0.420952
1938	1989	GLN	LEU	0.696329
1939	1940	ARG	ILE	0.728661
1939	1988	ARG	MET	0.693207
1940	1941	ILE	ARG	0.673395
1940	1942	ILE	TRP	0.738132
1940	1938	ILE	GLN	0.663787
1940	1990	ILE	PRO	0.324609
1941	1942	ARG	TRP	0.767356
1941	1985	ARG	THR	0.60439
1941	1943	ARG	TYR	0.593513
1942	1958	TRP	PHE	0.56675
1942	1944	TRP	LEU	0.741843
1943	1944	TYR	LEU	0.770975
1943	1942	TYR	TRP	0.773508
1943	1984	TYR	GLU	0.670993
1944	1986	LEU	VAL	0.76318
1944	1958	LEU	PHE	0.77146
1944	1880	LEU	PHE	0.772075
1945	1978	LEU	LEU	0.584886
1945	1946	LEU	SER	0.6096
1945	1947	LEU	MET	0.725657
1946	1947	SER	MET	0.631474
1946	1954	SER	HIS	0.768037
1946	1880	SER	PHE	0.656083
1946	1979	SER	TYR	0.744226
1947	1980	MET	PRO	0.773633
1948	1949	GLY	SER	0.759535
1949	1951	SER	GLU	0.663073
1950	1952	ASN	ASN	0.69375
1951	1950	GLU	ASN	0.755765
1952	1980	ASN	PRO	0.656993
1953	1954	ILE	HIS	0.647189
1953	1950	ILE	ASN	0.770844
1954	2005	HIS	HIS	0.771584
1954	2010	HIS	MET	0.540039
1954	2002	HIS	ILE	0.685098
1955	1976	SER	TYR	0.711068
1955	2002	SER	ILE	0.772998
1955	1975	SER	LEU	0.501109
1956	1957	ILE	HIS	0.752054
1956	1958	ILE	PHE	0.677669
1956	1978	ILE	LEU	0.386015
1956	1999	ILE	GLU	0.687179
1956	1998	ILE	VAL	0.773345
1957	2001	HIS	LEU	0.560899
1957	1958	HIS	PHE	0.690288
1957	1974	HIS	ALA	0.744658
1957	1959	HIS	SER	0.700708
1957	1975	HIS	LEU	0.727817
1958	1959	PHE	SER	0.705328
1958	1963	PHE	PHE	0.764443
1958	1997	PHE	ARG	0.766662
1958	1998	PHE	VAL	0.773279
1960	1961	GLY	HIS	0.711677
1961	1962	HIS	VAL	0.702828
1961	2014	HIS	PHE	0.743283
1962	1972	VAL	LYS	0.747799
1962	1963	VAL	PHE	0.750607
1962	1973	VAL	MET	0.773332
1963	1964	PHE	THR	0.763043
1963	1986	PHE	VAL	0.643006
1963	1974	PHE	ALA	0.604554
1963	1975	PHE	LEU	0.752001
1964	1971	THR	TYR	0.674553
1964	1972	THR	LYS	0.644898
1964	1970	THR	GLU	0.709543
1965	1966	VAL	ARG	0.598762
1965	1986	VAL	VAL	0.571142
1965	1973	VAL	MET	0.609875
1965	1976	VAL	TYR	0.773528
1965	1967	VAL	LYS	0.771663
1966	1967	ARG	LYS	0.611629
1966	1969	ARG	GLU	0.655455
1966	1828	ARG	ASP	0.56944
1968	1967	LYS	LYS	0.704065
1969	1970	GLU	GLU	0.773849
1970	1971	GLU	TYR	0.766433
1970	1965	GLU	VAL	0.66632
1972	1973	LYS	MET	0.60439
1972	145	LYS	GLY	0.620393
1972	156	LYS	TYR	0.773665
1973	279	MET	ARG	0.598487
1973	1976	MET	TYR	0.633444
1973	156	MET	TYR	0.76159
1973	1974	MET	ALA	0.773665
1975	1976	LEU	TYR	0.72997
1975	2001	LEU	LEU	0.660776
1975	1977	LEU	ASN	0.694568
1976	1977	TYR	ASN	0.668257
1976	1978	TYR	LEU	0.744919
1977	289	ASN	SER	0.599632
1977	1954	ASN	HIS	0.674043
1978	1979	LEU	TYR	0.769424
1979	1977	TYR	ASN	0.771905
1980	1982	PRO	VAL	0.761969
1980	1948	PRO	GLY	0.766217
1980	1949	PRO	SER	0.76962
1982	1983	VAL	PHE	0.680824
1984	1985	GLU	THR	0.718
1984	1986	GLU	VAL	0.753677
1985	1986	THR	VAL	0.630093
1985	1942	THR	TRP	0.674619
1985	1832	THR	CYS	0.662164
1986	1987	VAL	GLU	0.767991
1987	1940	GLU	ILE	0.703718
1988	1962	MET	VAL	0.69409
1988	1990	MET	PRO	0.6466
1988	2014	MET	PHE	0.767349
1988	1989	MET	LEU	0.757617
1990	2016	PRO	VAL	0.547239
1990	1935	PRO	ALA	0.765621
1992	1993	LYS	ALA	0.767866
1992	104	LYS	SER	0.647097
1992	105	LYS	TYR	0.769601
1993	2173	ALA	SER	0.642483
1993	1936	ALA	GLN	0.76623
1994	1996	GLY	TRP	0.760968
1995	1996	ILE	TRP	0.74776
1995	2013	ILE	LEU	0.7083
1995	2171	ILE	LEU	0.632672
1995	1994	ILE	GLY	0.773678
1996	2016	TRP	VAL	0.759731
1996	1959	TRP	SER	0.769607
1996	110	TRP	GLU	0.773266
1996	114	TRP	TYR	0.653282
1996	1997	TRP	ARG	0.767009
1997	2014	ARG	PHE	0.727915
1997	1998	ARG	VAL	0.729093
1997	2006	ARG	LEU	0.604947
1997	2011	ARG	SER	0.641108
1997	1999	ARG	GLU	0.565303
1998	1999	VAL	GLU	0.718399
1998	2014	VAL	PHE	0.800206
1999	2001	GLU	LEU	0.694359
1999	2010	GLU	MET	0.771761
1999	2011	GLU	SER	0.76335
1999	2006	GLU	LEU	0.698345
2002	2004	ILE	GLU	0.727758
2002	1953	ILE	ILE	0.568236
2003	2005	GLY	HIS	0.765019
2004	2003	GLU	GLY	0.717469
2004	2006	GLU	LEU	0.765464
2004	2007	GLU	HIS	0.769692
2005	2004	HIS	GLU	0.729192
2005	2007	HIS	HIS	0.773207
2005	2000	HIS	CYS	0.763638
2005	1951	HIS	GLU	0.744671
2005	1953	HIS	ILE	0.762264
2005	2008	HIS	ALA	0.766361
2006	2005	LEU	HIS	0.747315
2006	2008	LEU	ALA	0.736712
2006	2011	LEU	SER	0.671215
2007	2009	HIS	GLY	0.695471
2009	1919	GLY	HIS	0.773502
2010	1881	MET	THR	0.762251
2010	1920	MET	ALA	0.750241
2011	2010	SER	MET	0.758271
2011	2012	SER	THR	0.773489
2013	1996	LEU	TRP	0.668565
2013	115	LEU	ASP	0.760588
2014	2016	PHE	VAL	0.692526
2015	2016	LEU	VAL	0.733747
2015	1994	LEU	GLY	0.699713
2015	2080	LEU	ILE	0.517845
[truncated: 2,816 more rows]

## Sheet: RIN for severity prediction
pos1	pos2	res1	res2	weight
283	287	GLN	GLU	0.243718
413	402	ASN	PRO	0.500834
564	562	ASN	ARG	0.230674
572	629	ASN	VAL	0.236748
582	613	ASN	ILE	0.226145
609	604	GLN	GLU	0.34179
645	577	GLN	SER	0.291268
645	642	GLN	ILE	0.252973
1745	2122	GLN	THR	0.229934
1778	1743	GLN	PHE	0.370005
2042	2045	GLN	GLN	0.228344
2100	2127	GLN	PHE	0.231237
2138	2136	ASN	LYS	0.358499
2138	2101	ASN	PHE	0.255205
2172	118	ASN	THR	0.244687
2189	2234	GLN	PHE	0.229666
2189	2235	GLN	GLN	0.236041
2295	2285	ASN	GLY	0.23449
2295	2293	ASN	VAL	0.228082
2295	2260	ASN	PHE	0.226773
2311	2310	GLN	PRO	0.228089
2329	2331	GLN	LEU	0.311597
582	612	ASN	ASN	0.001
2286	2246	ASN	GLN	0.444828
414	594	ASN	PHE	0.357923
2	3	THR	ARG	0.231335
2	85	THR	VAL	0.244321
3	77	ARG	GLN	0.427013
3	184	ARG	LEU	0.620439
3	5	ARG	TYR	0.256075
4	5	ARG	TYR	0.236754
5	6	TYR	TYR	0.232245
5	84	TYR	VAL	0.266044
5	7	TYR	LEU	0.358139
6	7	TYR	LEU	0.389987
6	56	TYR	ASP	0.319157
6	59	TYR	PHE	0.327665
7	59	LEU	PHE	0.32726
7	158	LEU	TYR	0.29045
7	53	LEU	GLU	0.22729
7	86	LEU	ILE	0.449986
7	74	LEU	PRO	0.234431
7	76	LEU	ILE	0.227258
8	10	GLY	VAL	0.230432
9	10	ALA	VAL	0.251127
9	96	ALA	VAL	0.340618
9	50	ALA	LEU	0.330277
9	90	ALA	ASN	0.353433
10	52	VAL	VAL	0.233822
10	24	VAL	LEU	0.325486
10	12	VAL	LEU	0.249851
11	12	GLU	LEU	0.343184
12	24	LEU	LEU	0.431077
12	50	LEU	LEU	0.730435
12	13	LEU	SER	0.229476
13	46	SER	TYR	0.336855
13	45	SER	VAL	0.365699
14	15	TRP	ASP	0.247672
14	71	TRP	LEU	0.66757
14	237	TRP	TYR	0.255545
14	70	TRP	GLY	0.252574
14	48	TRP	LYS	0.226374
14	13	TRP	SER	0.226413
15	21	ASP	LEU	0.365306
15	44	ASP	VAL	0.260526
15	43	ASP	SER	0.226361
16	17	TYR	MET	0.282825
16	231	TYR	MET	0.484361
16	233	TYR	THR	0.405486
16	46	TYR	TYR	0.371426
16	48	TYR	LYS	0.480813
17	241	MET	SER	0.371707
17	238	MET	VAL	0.226597
19	21	SER	LEU	0.32256
19	243	SER	PRO	0.272065
20	19	ASP	SER	0.288441
20	22	ASP	GLY	0.303043
21	20	LEU	ASP	0.242305
21	23	LEU	GLU	0.243849
21	13	LEU	SER	0.230929
22	14	GLY	TRP	0.359919
22	21	GLY	LEU	0.226786
23	24	GLU	LEU	0.27969
24	52	LEU	VAL	0.461119
24	62	LEU	ALA	0.502628
25	27	PRO	ASP	0.318299
26	25	VAL	PRO	0.297368
28	29	ALA	ARG	0.307886
30	31	PHE	PRO	0.260218
33	32	ARG	PRO	0.235216
35	36	PRO	LYS	0.24237
38	39	PHE	PRO	0.295994
39	40	PRO	PHE	0.373297
39	41	PRO	ASN	0.226832
43	42	SER	THR	0.235629
44	43	VAL	SER	0.229895
44	45	VAL	VAL	0.233318
45	46	VAL	TYR	0.257326
46	204	TYR	GLU	0.380589
46	47	TYR	LYS	0.226079
47	48	LYS	LYS	0.251978
47	12	LYS	LEU	0.297048
48	71	LYS	LEU	0.252842
48	49	LYS	THR	0.229974
49	50	THR	LEU	0.354925
49	92	THR	ALA	0.422169
49	10	THR	VAL	0.336756
50	65	LEU	ARG	0.267222
51	50	PHE	LEU	0.22659
51	52	PHE	VAL	0.269139
51	158	PHE	TYR	0.250152
51	88	PHE	LEU	0.230294
51	98	PHE	LEU	0.244275
51	8	PHE	GLY	0.311905
52	53	VAL	GLU	0.374593
52	62	VAL	ALA	0.340841
53	54	GLU	PHE	0.333078
53	6	GLU	TYR	0.317017
54	56	PHE	ASP	0.2515
54	91	PHE	MET	0.341698
55	54	THR	PHE	0.233803
56	55	ASP	THR	0.251514
59	89	PHE	LYS	0.504402
59	91	PHE	MET	0.404275
62	53	ALA	GLU	0.246389
63	62	LYS	ALA	0.241506
65	63	ARG	LYS	0.227375
67	69	PRO	MET	0.270763
67	19	PRO	SER	0.231257
68	67	TRP	PRO	0.246428
68	70	TRP	GLY	0.227742
68	195	TRP	PHE	0.230137
68	242	TRP	LEU	0.391859
69	235	MET	ASN	0.312815
69	73	MET	GLY	0.452558
69	74	MET	PRO	0.256593
70	237	GLY	TYR	0.406756
70	69	GLY	MET	0.296085
70	72	GLY	LEU	0.240086
71	70	LEU	GLY	0.227886
71	202	LEU	PHE	0.457637
72	71	LEU	LEU	0.293952
72	198	LEU	LEU	0.763409
72	196	LEU	ILE	0.438938
72	173	LEU	ILE	0.226754
72	235	LEU	ASN	0.230648
75	74	THR	PRO	0.230726
75	177	THR	LEU	0.230445
75	196	THR	ILE	0.432354
75	77	THR	GLN	0.2526
76	77	ILE	GLN	0.243234
76	84	ILE	VAL	0.3014
76	86	ILE	ILE	0.516556
76	158	ILE	TYR	0.451629
77	184	GLN	LEU	0.428839
78	77	ALA	GLN	0.231021
78	84	ALA	VAL	0.479053
78	140	ALA	VAL	0.449089
78	82	ALA	ASP	0.294914
79	140	GLU	VAL	0.375326
79	181	GLU	GLU	0.324203
79	3	GLU	ARG	0.265409
80	82	VAL	ASP	0.260225
80	142	VAL	LYS	0.39739
80	140	VAL	VAL	0.318594
80	181	VAL	GLU	0.233862
80	180	VAL	ARG	0.228455
81	142	TYR	LYS	0.302964
82	81	ASP	TYR	0.229686
82	83	ASP	THR	0.226616
83	84	THR	VAL	0.298141
83	137	THR	VAL	0.251284
83	85	THR	VAL	0.290954
84	85	VAL	VAL	0.245348
84	86	VAL	ILE	0.438126
85	86	VAL	ILE	0.271476
85	135	VAL	THR	0.538429
86	135	ILE	THR	0.271509
86	87	ILE	THR	0.238181
86	98	ILE	LEU	0.519154
86	138	ILE	TRP	0.645866
87	88	THR	LEU	0.230249
87	134	THR	HIS	0.259466
88	89	LEU	LYS	0.269506
88	98	LEU	LEU	0.369351
88	136	LEU	TYR	0.269336
88	96	LEU	VAL	0.36596
88	128	LEU	VAL	0.241009
89	91	LYS	MET	0.355763
90	130	ASN	PRO	0.264152
90	129	ASN	PHE	0.270985
92	94	ALA	HIS	0.271365
93	130	SER	PRO	0.227055
94	130	HIS	PRO	0.274938
94	208	HIS	TRP	0.434324
94	209	HIS	HIS	0.229398
94	172	HIS	LEU	0.264499
95	90	PRO	ASN	0.359514
95	130	PRO	PRO	0.333922
95	96	PRO	VAL	0.331029
95	128	PRO	VAL	0.329544
95	127	PRO	LYS	0.230118
96	160	VAL	SER	0.26891
96	162	VAL	VAL	0.5565
96	172	VAL	LEU	0.415009
96	97	VAL	SER	0.229431
96	94	VAL	HIS	0.248365
97	136	SER	TYR	0.231191
97	98	SER	LEU	0.288997
97	125	SER	ASP	0.230386
97	126	SER	ASP	0.344093
98	158	LEU	TYR	0.474288
98	159	LEU	LEU	0.240053
99	161	HIS	HIS	0.380052
99	100	HIS	ALA	0.228999
99	105	HIS	TYR	0.230452
99	1957	HIS	HIS	0.338838
99	1999	HIS	GLU	0.321768
100	103	ALA	VAL	0.467972
100	138	ALA	TRP	0.196129
100	176	ALA	LEU	0.237671
101	103	VAL	VAL	0.230216
101	102	VAL	GLY	0.353472
101	1974	VAL	ALA	0.51473
101	100	VAL	ALA	0.227186
101	293	VAL	PHE	0.368369
101	1957	VAL	HIS	0.365175
102	103	GLY	VAL	0.252652
103	140	VAL	VAL	0.27501
103	176	VAL	LEU	0.442472
103	178	VAL	VAL	0.226237
103	138	VAL	TRP	0.362806
103	144	VAL	ASN	0.259957
103	104	VAL	SER	0.226996
104	105	SER	TYR	0.346312
104	141	SER	LEU	0.258962
104	1960	SER	GLY	0.228259
105	100	TYR	ALA	0.230596
105	1996	TYR	TRP	0.226531
105	109	TYR	SER	0.254642
106	108	TRP	ALA	0.316283
106	2328	TRP	ALA	0.243849
107	118	LYS	THR	0.571227
107	1996	LYS	TRP	0.292283
107	122	LYS	GLU	0.240904
108	107	ALA	LYS	0.226655
108	109	ALA	SER	0.314268
108	125	ALA	ASP	0.399386
112	111	ALA	GLY	0.23197
112	161	ALA	HIS	0.244877
113	112	GLU	ALA	0.22926
113	114	GLU	TYR	0.343373
114	112	TYR	ALA	0.291
114	2013	TYR	LEU	0.495579
114	107	TYR	LYS	0.307814
114	115	TYR	ASP	0.270416
117	118	GLN	THR	0.227336
117	1995	GLN	ILE	0.33084
117	2171	GLN	LEU	0.329393
118	122	THR	GLU	0.355783
119	121	SER	ARG	0.256363
120	122	GLN	GLU	0.292682
121	123	ARG	LYS	0.289076
121	2302	ARG	LEU	0.373232
122	123	GLU	LYS	0.234719
122	125	GLU	ASP	0.243005
122	2302	GLU	LEU	0.228122
123	125	LYS	ASP	0.266489
123	118	LYS	THR	0.341449
123	119	LYS	SER	0.24792
124	123	GLU	LYS	0.246991
124	126	GLU	ASP	0.228056
124	120	GLU	GLN	0.22731
125	127	ASP	LYS	0.241185
127	96	LYS	VAL	0.226197
128	127	VAL	LYS	0.226525
128	129	VAL	PHE	0.252646
128	134	VAL	HIS	0.230792
128	136	VAL	TYR	0.254766
130	132	PRO	GLY	0.286248
130	92	PRO	ALA	0.348721
133	134	SER	HIS	0.229228
133	132	SER	GLY	0.232814
134	135	HIS	THR	0.292682
135	136	THR	TYR	0.263059
136	137	TYR	VAL	0.243227
136	134	TYR	HIS	0.236898
136	138	TYR	TRP	0.261397
137	138	VAL	TRP	0.264303
137	84	VAL	VAL	0.308063
137	2329	VAL	GLN	0.227087
138	176	TRP	LEU	0.236021
138	158	TRP	TYR	0.226472
138	104	TRP	SER	0.237075
139	138	GLN	TRP	0.226976
140	141	VAL	LEU	0.241172
140	178	VAL	VAL	0.499388
141	143	LEU	GLU	0.298599
141	1991	LEU	SER	0.300687
142	144	LYS	ASN	0.276647
143	145	GLU	GLY	0.240695
144	102	ASN	GLY	0.320525
145	144	GLY	ASN	0.227277
146	147	PRO	MET	0.229889
146	151	PRO	PRO	0.226623
146	152	PRO	LEU	0.228658
147	149	MET	SER	0.281339
147	1972	MET	LYS	0.438984
148	150	ALA	ASP	0.231361
150	154	ASP	LEU	0.349716
151	295	PRO	THR	0.33891
152	183	LEU	SER	0.380157
152	194	LEU	LYS	0.236421
153	178	CYS	VAL	0.315361
153	177	CYS	LEU	0.230425
153	256	CYS	HIS	0.227094
154	153	LEU	CYS	0.226642
154	156	LEU	TYR	0.474255
154	1972	LEU	LYS	0.370136
155	156	THR	TYR	0.360103
155	177	THR	LEU	0.364226
155	257	THR	VAL	0.249858
156	293	TYR	PHE	0.317017
156	178	TYR	VAL	0.235406
156	157	TYR	SER	0.28005
157	175	SER	ALA	0.252698
157	176	SER	LEU	0.231211
157	158	SER	TYR	0.234739
157	258	SER	ILE	0.277013
158	175	TYR	ALA	0.278139
158	159	TYR	LEU	0.24167
159	161	LEU	HIS	0.31847
159	51	LEU	PHE	0.226237
159	173	LEU	ILE	0.230792
159	164	LEU	LEU	0.442597
159	168	LEU	LEU	0.422464
161	164	HIS	LEU	0.289763
161	1999	HIS	GLU	0.22818
161	2006	HIS	LEU	0.428099
161	111	HIS	GLY	0.302905
163	165	ASP	VAL	0.326854
163	208	ASP	TRP	0.240695
164	166	LEU	LYS	0.227251
164	2006	LEU	LEU	0.35666
164	167	LEU	ASP	0.283192
165	164	VAL	LEU	0.274919
165	167	VAL	ASP	0.227015
165	206	VAL	LYS	0.307984
166	168	LYS	LEU	0.229031
167	169	ASP	ASN	0.229817
168	170	LEU	SER	0.268171
168	173	LEU	ILE	0.233639
168	260	LEU	MET	0.495972
168	262	LEU	THR	0.226714
169	168	ASN	LEU	0.273498
169	171	ASN	GLY	0.236912
169	202	ASN	PHE	0.33423
170	208	SER	TRP	0.232278
171	49	GLY	THR	0.238744
171	202	GLY	PHE	0.291942
172	170	LEU	SER	0.228874
173	174	ILE	GLY	0.33959
173	260	ILE	MET	0.302932
173	198	ILE	LEU	0.233626
173	258	ILE	ILE	0.232926
175	196	ALA	ILE	0.452512
175	156	ALA	TYR	0.226956
176	177	LEU	LEU	0.288297
176	101	LEU	VAL	0.397809
176	158	LEU	TYR	0.241964
177	178	LEU	VAL	0.229378
177	256	LEU	HIS	0.4747
178	179	VAL	CYS	0.226682
178	78	VAL	ALA	0.28382
178	144	VAL	ASN	0.360672
179	180	CYS	ARG	0.267601
179	152	CYS	LEU	0.298213
179	183	CYS	SER	0.390825
181	183	GLU	SER	0.253385
182	184	GLY	LEU	0.249112
183	182	SER	GLY	0.303233
183	185	SER	ALA	0.230923
183	184	SER	LEU	0.227565
184	186	LEU	LYS	0.231387
184	179	LEU	CYS	0.226263
185	184	ALA	LEU	0.300536
185	186	ALA	LYS	0.298285
187	186	GLU	LYS	0.230294
187	189	GLU	THR	0.301374
189	332	THR	GLU	0.200868
191	189	THR	THR	0.417045
191	190	THR	GLN	0.226145
192	193	LEU	HIS	0.231584
192	254	LEU	TYR	0.236578
193	194	HIS	LYS	0.241624
193	246	HIS	ILE	0.242017
193	248	HIS	CYS	0.322737
193	190	HIS	GLN	0.228606
193	195	HIS	PHE	0.311807
194	195	LYS	PHE	0.228894
194	256	LYS	HIS	0.231191
195	196	PHE	ILE	0.226354
195	253	PHE	VAL	0.245767
195	246	PHE	ILE	0.315406
196	197	ILE	LEU	0.275082
196	258	ILE	ILE	0.230209
197	199	LEU	PHE	0.312474
197	255	LEU	TRP	0.240845
197	308	LEU	LEU	0.46288
197	235	LEU	ASN	0.315884
197	245	LEU	LEU	0.22767
198	260	LEU	MET	0.396343
199	269	PHE	ILE	0.454626
199	234	PHE	VAL	0.462147
199	257	PHE	VAL	0.45714
199	288	PHE	ILE	0.279036
199	233	PHE	THR	0.240354
200	202	ALA	PHE	0.504474
201	202	VAL	PHE	0.233024
201	200	VAL	ALA	0.22642
201	267	VAL	HIS	0.25296
201	265	VAL	GLU	0.233665
202	16	PHE	TYR	0.233214
202	48	PHE	LYS	0.244327
202	168	PHE	LEU	0.248882
202	260	PHE	MET	0.34501
202	233	PHE	THR	0.312736
204	203	GLU	ASP	0.297061
204	206	GLU	LYS	0.249164
205	204	GLY	GLU	0.242488
206	169	LYS	ASN	0.255853
207	206	SER	LYS	0.227696
208	210	TRP	SER	0.229961
209	211	HIS	GLU	0.231387
209	208	HIS	TRP	0.226544
210	204	SER	GLU	0.310897
213	212	LYS	THR	0.228377
213	214	LYS	ASN	0.345494
216	218	LEU	GLN	0.226655
221	223	ASP	ALA	0.324373
222	221	ALA	ASP	0.228331
222	224	ALA	SER	0.250388
225	226	ALA	ARG	0.263085
226	227	ARG	ALA	0.271777
227	228	ALA	TRP	0.271653
229	46	PRO	TYR	0.336377
229	231	PRO	MET	0.22894
230	202	LYS	PHE	0.335231
231	230	MET	LYS	0.226191
231	238	MET	VAL	0.427458
232	233	HIS	THR	0.25997
232	265	HIS	GLU	0.284173
232	315	HIS	HIS	0.348073
233	234	THR	VAL	0.255519
234	236	VAL	GLY	0.299862
234	242	VAL	LEU	0.412097
234	320	VAL	MET	0.238581
234	198	VAL	LEU	0.327731
235	242	ASN	LEU	0.358041
237	238	TYR	VAL	0.269408
237	236	TYR	GLY	0.226668
237	241	TYR	SER	0.336573
237	243	TYR	PRO	0.25514
237	16	TYR	TYR	0.33406
238	240	VAL	ARG	0.244811
238	232	VAL	HIS	0.301956
239	241	ASN	SER	0.281503
240	242	ARG	LEU	0.2537
240	307	ARG	LEU	0.305844
241	240	SER	ARG	0.227663
242	241	LEU	SER	0.264669
242	245	LEU	LEU	0.558431
242	322	LEU	ALA	0.473097
243	245	PRO	LEU	0.231198
245	244	LEU	GLY	0.226243
245	246	LEU	ILE	0.231852
245	323	LEU	TYR	0.318247
245	255	LEU	TRP	0.262791
246	247	ILE	GLY	0.27143
246	327	ILE	ASP	0.226263
248	249	CYS	HIS	0.302336
248	327	CYS	ASP	0.262869
248	329	CYS	CYS	0.23053
249	251	HIS	LYS	0.316467
249	303	HIS	LEU	0.576999
249	301	HIS	MET	0.340572
249	300	HIS	LEU	0.328778
249	328	HIS	SER	0.239228
250	251	ARG	LYS	0.229188
250	299	ARG	LEU	0.24184
251	299	LYS	LEU	0.389837
252	251	SER	LYS	0.229607
252	299	SER	LEU	0.266207
253	255	VAL	TRP	0.438264
253	300	VAL	LEU	0.3093
253	254	VAL	TYR	0.337712
254	296	TYR	ALA	0.275338
255	254	TRP	TYR	0.226158
255	276	TRP	PHE	0.246971
255	298	TRP	THR	0.285077
257	258	VAL	ILE	0.286569
257	288	VAL	ILE	0.400492
257	286	VAL	LEU	0.416744
257	256	VAL	HIS	0.226079
258	259	ILE	GLY	0.275036
258	293	ILE	PHE	0.267274
259	290	GLY	PRO	0.241892
260	290	MET	PRO	0.325047
260	261	MET	GLY	0.300156
260	259	MET	GLY	0.22695
262	2002	THR	ILE	0.295365
262	169	THR	ASN	0.394523
262	2003	THR	GLY	0.236192
263	2004	THR	GLU	0.618207
264	265	PRO	GLU	0.226963
264	1951	PRO	GLU	0.304646
264	290	PRO	PRO	0.300366
264	2005	PRO	HIS	0.243659
265	266	GLU	VAL	0.238273
266	288	VAL	ILE	0.274074
266	267	VAL	HIS	0.262902
266	1953	VAL	ILE	0.472265
266	671	VAL	PHE	0.326972
266	648	VAL	PHE	0.336122
266	289	VAL	SER	0.234902
267	320	HIS	MET	0.3484
267	312	HIS	ILE	0.375536
267	269	HIS	ILE	0.294704
268	286	SER	LEU	0.244595
268	312	SER	ILE	0.227546
269	270	ILE	PHE	0.345278
269	308	ILE	LEU	0.269054
269	288	ILE	ILE	0.472023
269	320	ILE	MET	0.254105
270	284	PHE	ALA	0.250493
270	285	PHE	SER	0.138114
270	478	PHE	HIS	0.417424
270	311	PHE	HIS	0.323751
270	673	PHE	PHE	0.227153
270	276	PHE	PHE	0.226361
271	324	LEU	VAL	0.311911
271	298	LEU	THR	0.229653
271	306	LEU	PHE	0.233829
273	274	GLY	HIS	0.294495
274	275	HIS	THR	0.232736
274	299	HIS	LEU	0.263026
274	306	HIS	PHE	0.294888
274	298	HIS	THR	0.250185
275	276	THR	PHE	0.227873
275	283	THR	GLN	0.251049
275	519	THR	ASP	0.226793
276	286	PHE	LEU	0.657536
276	296	PHE	ALA	0.227794
276	297	PHE	GLN	0.23966
276	278	PHE	VAL	0.227663
277	278	LEU	VAL	0.364488
277	280	LEU	ASN	0.369429
278	280	VAL	ASN	0.281994
278	283	VAL	GLN	0.366412
278	286	VAL	LEU	0.274853
278	294	VAL	LEU	0.309837
281	661	HIS	LYS	0.285005
281	524	HIS	SER	0.339106
282	529	ARG	LEU	0.421737
282	518	ARG	GLU	0.465223
282	276	ARG	PHE	0.25315
282	521	ARG	PRO	0.226073
282	283	ARG	GLN	0.226767
282	522	ARG	THR	0.232225
283	285	GLN	SER	0.346587
284	478	ALA	HIS	0.530601
284	531	ALA	ARG	0.298592
285	269	SER	ILE	0.325028
285	268	SER	SER	0.244752
286	288	LEU	ILE	0.248496
286	296	LEU	ALA	0.230196
287	288	GLU	ILE	0.246637
287	267	GLU	HIS	0.227847
287	285	GLU	SER	0.227794
288	289	ILE	SER	0.45892
288	294	ILE	LEU	0.27556
289	291	SER	ILE	0.331566
289	290	SER	PRO	0.281837
289	1953	SER	ILE	0.275999
289	1979	SER	TYR	0.242298
290	2002	PRO	ILE	0.251461
290	263	PRO	THR	0.358185
290	265	PRO	GLU	0.4478
290	1953	PRO	ILE	0.43361
290	291	PRO	ILE	0.233338
291	292	ILE	THR	0.240812
292	293	THR	PHE	0.34031
292	294	THR	LEU	0.554327
293	294	PHE	LEU	0.313207
293	1975	PHE	LEU	0.322292
293	257	PHE	VAL	0.308658
295	255	THR	TRP	0.31506
295	296	THR	ALA	0.2264
296	277	ALA	LEU	0.261842
297	253	GLN	VAL	0.342078
298	297	THR	GLN	0.227133
298	300	THR	LEU	0.234221
299	300	LEU	LEU	0.229188
299	518	LEU	GLU	0.308096
300	302	LEU	ASP	0.229404
300	248	LEU	CYS	0.295529
300	326	LEU	VAL	0.646266
301	300	MET	LEU	0.236178
303	327	LEU	ASP	0.230242
303	328	LEU	SER	0.280619
304	306	GLY	PHE	0.264505
305	306	GLN	PHE	0.239202
305	324	GLN	VAL	0.320551
305	325	GLN	LYS	0.256357
306	272	PHE	GLU	0.37962
306	326	PHE	VAL	0.284514
307	308	LEU	LEU	0.249773
307	323	LEU	TYR	0.253124
307	321	LEU	GLU	0.460098
308	199	LEU	PHE	0.235648
308	324	LEU	VAL	0.280469
309	308	PHE	LEU	0.226754
309	310	PHE	CYS	0.246696
309	320	PHE	MET	0.281104
311	673	HIS	PHE	0.246513
312	311	ILE	HIS	0.280803
312	314	ILE	SER	0.239798
312	266	ILE	VAL	0.340769
312	672	ILE	PRO	0.262535
312	646	ILE	THR	0.351934
313	315	SER	HIS	0.229771
314	316	SER	GLN	0.24523
315	317	HIS	HIS	0.229293
315	310	HIS	CYS	0.407417
315	266	HIS	VAL	0.359167
316	315	GLN	HIS	0.246978
316	318	GLN	ASP	0.240066
316	319	GLN	GLY	0.263334
316	310	GLN	CYS	0.320289
317	319	HIS	GLY	0.280691
318	317	ASP	HIS	0.226845
320	321	MET	GLU	0.265108
320	233	MET	THR	0.397815
321	308	GLU	LEU	0.331128
322	323	ALA	TYR	0.228076
322	321	ALA	GLU	0.226348
323	324	TYR	VAL	0.249786
324	325	VAL	LYS	0.271489
325	326	LYS	VAL	0.239778
325	304	LYS	GLY	0.301812
326	302	VAL	ASP	0.380752
326	327	VAL	ASP	0.23074
326	247	VAL	GLY	0.305124
327	328	ASP	SER	0.241362
329	328	CYS	SER	0.229208
333	334	PRO	GLN	0.208552
336	335	ARG	LEU	0.253883
373	374	SER	VAL	0.386806
374	557	VAL	GLU	0.283997
374	375	VAL	ALA	0.230183
376	378	LYS	HIS	0.236185
376	560	LYS	ASP	0.449495
376	561	LYS	GLN	0.226295
377	376	LYS	LYS	0.263216
379	459	PRO	ASP	0.338098
379	458	PRO	GLY	0.458691
380	381	LYS	THR	0.339558
380	382	LYS	TRP	0.549981
381	382	THR	TRP	0.245571
381	462	THR	LEU	0.453376
382	383	TRP	VAL	0.301904
382	384	TRP	HIS	0.277897
383	384	VAL	HIS	0.331206
383	385	VAL	TYR	0.362753
383	464	VAL	ILE	0.231931
384	453	HIS	LEU	0.523199
384	386	HIS	ILE	0.228122
385	386	TYR	ILE	0.252175
385	384	TYR	HIS	0.226276
385	433	TYR	ASP	0.437858
385	432	TYR	THR	0.243208
386	436	ILE	PHE	0.263812
386	387	ILE	ALA	0.339394
386	428	ILE	PHE	0.280953
386	453	ILE	LEU	0.471565
386	429	ILE	MET	0.324969
386	430	ILE	ALA	0.231394
386	451	ILE	PRO	0.25097
386	475	ILE	ILE	0.230556
386	463	ILE	ILE	0.430757
387	431	ALA	TYR	0.431673
387	466	ALA	LYS	0.241395
387	468	ALA	GLN	0.233272
387	436	ALA	PHE	0.405362
388	547	ALA	LEU	0.228796
388	467	ALA	ASN	0.240472
389	429	GLU	MET	0.478967
389	468	GLU	GLN	0.306636
390	586	GLU	TYR	0.338504
390	425	GLU	LYS	0.340395
390	426	GLU	VAL	0.33603
391	390	GLU	GLU	0.234424
392	423	ASP	TYR	0.229306
392	424	ASP	LYS	0.283093
393	425	TRP	LYS	0.303102
393	394	TRP	ASP	0.257096
393	395	TRP	TYR	0.346783
393	427	TRP	ARG	0.227493
394	397	ASP	PRO	0.277982
395	397	TYR	PRO	0.232814
395	614	TYR	MET	0.853443
395	423	TYR	TYR	0.441916
395	425	TYR	LYS	0.25815
396	398	ALA	LEU	0.2476
396	412	ALA	LEU	0.557763
396	624	ALA	SER	0.328876
396	395	ALA	TYR	0.226439
396	621	ALA	VAL	0.299783
397	399	PRO	VAL	0.23038
397	620	PRO	TYR	0.273741
397	624	PRO	SER	0.27429
398	624	LEU	SER	0.398679
399	408	VAL	LYS	0.383194
399	624	VAL	SER	0.381943
399	412	VAL	LEU	0.396284
400	401	LEU	ALA	0.243057
402	408	PRO	LYS	0.268046
403	402	ASP	PRO	0.237173
403	405	ASP	ARG	0.356359
404	403	ASP	ASP	0.292754
404	406	ASP	SER	0.238279
407	406	TYR	SER	0.288519
407	409	TYR	SER	0.290516
407	699	TYR	ASN	0.226243
408	407	LYS	TYR	0.307277
408	410	LYS	GLN	0.236205
409	408	SER	LYS	0.232461
409	411	SER	TYR	0.231721
409	403	SER	ASP	0.228769
410	411	GLN	TYR	0.230262
411	611	TYR	SER	0.23199
411	407	TYR	TYR	0.283957
411	610	TYR	ALA	0.348413
411	613	TYR	ILE	0.253595
411	700	TYR	ARG	0.272785
411	622	TYR	PHE	0.248954
411	614	TYR	MET	0.226498
412	622	LEU	PHE	0.234424
412	621	LEU	VAL	0.451157
412	614	LEU	MET	0.227127
413	412	ASN	LEU	0.232356
413	414	ASN	ASN	0.232494
414	415	ASN	GLY	0.352222
415	417	GLY	GLN	0.318823
416	596	PRO	PRO	0.363539
417	418	GLN	ARG	0.38625
417	595	GLN	LEU	0.22964
418	420	ARG	GLY	0.227591
418	595	ARG	LEU	0.296485
418	611	ARG	SER	0.26353
419	423	ILE	TYR	0.51867
419	422	ILE	LYS	0.346954
419	608	ILE	PHE	0.226983
419	420	ILE	GLY	0.22621
419	594	ILE	PHE	0.399759
419	591	ILE	ILE	0.244602
419	612	ILE	ASN	0.417536
419	590	ILE	ASN	0.301858
420	422	GLY	LYS	0.256933
421	420	ARG	GLY	0.252764
422	423	LYS	TYR	0.344368
422	594	LYS	PHE	0.231014
423	581	TYR	GLU	0.362773
423	614	TYR	MET	0.22945
423	420	TYR	GLY	0.307179
423	594	TYR	PHE	0.238489
423	590	TYR	ASN	0.26552
424	423	LYS	TYR	0.227676
424	425	LYS	LYS	0.384758
424	391	LYS	GLU	0.233416
425	448	LYS	ILE	0.645362
425	426	LYS	VAL	0.242776
425	423	LYS	TYR	0.228979
425	546	LYS	GLY	0.284553
426	427	VAL	ARG	0.401232
426	547	VAL	LEU	0.565336
426	586	VAL	TYR	0.273669
426	469	VAL	ALA	0.235766
426	473	VAL	TYR	0.409263
427	429	ARG	MET	0.236146
428	429	PHE	MET	0.296386
428	533	PHE	TYR	0.265788
428	465	PHE	PHE	0.351018
428	475	PHE	ILE	0.3125
428	548	PHE	ILE	0.226243
428	534	PHE	SER	0.311898
429	442	MET	ILE	0.582248
429	439	MET	ARG	0.308056
430	431	ALA	TYR	0.335258
430	385	ALA	TYR	0.340559
431	433	TYR	ASP	0.230831
431	437	TYR	LYS	0.226505
433	432	ASP	THR	0.260991
434	464	GLU	ILE	0.342588
435	434	THR	GLU	0.227788
436	466	PHE	LYS	0.651934
436	468	PHE	GLN	0.2655
439	430	ARG	ALA	0.334466
440	439	GLU	ARG	0.226904
442	441	ILE	ALA	0.22621
444	443	HIS	GLN	0.294953
444	446	HIS	SER	0.302493
445	447	GLU	GLY	0.235373
445	627	GLU	LEU	0.253248
445	625	GLU	LEU	0.240479
446	445	SER	GLU	0.227081
446	447	SER	GLY	0.28005
446	618	SER	ASN	0.254675
447	449	GLY	LEU	0.281608
448	447	ILE	GLY	0.251887
448	579	ILE	PHE	0.530255
449	573	LEU	VAL	0.245708
449	575	LEU	LEU	0.560892
449	550	LEU	PRO	0.422261
449	618	LEU	ASN	0.252234
451	430	PRO	ALA	0.252561
452	451	LEU	PRO	0.22892
452	552	LEU	LEU	0.45405
452	453	LEU	LEU	0.227087
452	573	LEU	VAL	0.426882
453	533	LEU	TYR	0.526602
453	463	LEU	ILE	0.282786
453	513	LEU	TRP	0.374737
453	461	LEU	LEU	0.227382
454	453	TYR	LEU	0.2361
454	559	TYR	VAL	0.254433
454	455	TYR	GLY	0.226917
455	461	GLY	LEU	0.269054
455	459	GLY	ASP	0.227781
456	555	GLU	TYR	0.226073
457	459	VAL	ASP	0.231243
457	458	VAL	GLY	0.23841
457	515	VAL	VAL	0.369907
457	556	VAL	LYS	0.227591
457	516	VAL	THR	0.264761
457	555	VAL	TYR	0.226668
458	459	GLY	ASP	0.246415
459	460	ASP	THR	0.228567
460	461	THR	LEU	0.402718
460	462	THR	LEU	0.468351
460	512	THR	LYS	0.5077
460	514	THR	THR	0.24561
461	462	LEU	LEU	0.24616
461	515	LEU	VAL	0.227978
461	463	LEU	ILE	0.26317
461	454	LEU	TYR	0.345291
462	463	LEU	ILE	0.253503
462	486	LEU	LEU	0.386859
462	511	LEU	TYR	0.337974
463	464	ILE	ILE	0.228017
463	513	ILE	TRP	0.494564
463	475	ILE	ILE	0.343033
463	465	ILE	PHE	0.232533
464	509	ILE	PHE	0.228259
465	475	PHE	ILE	0.681753
465	466	PHE	LYS	0.274585
465	503	PHE	ILE	0.294423
465	386	PHE	ILE	0.24919
465	511	PHE	TYR	0.264918
467	468	ASN	GLN	0.273937
467	504	ASN	LEU	0.271771
469	471	ALA	ARG	0.292198
469	473	ALA	TYR	0.486678
469	586	ALA	TYR	0.226295
471	505	ARG	PRO	0.227801
472	467	PRO	ASN	0.36816
472	503	PRO	ILE	0.317841
472	473	PRO	TYR	0.306682
472	502	PRO	PRO	0.318797
473	537	TYR	VAL	0.280554
473	547	TYR	LEU	0.435639
473	542	TYR	ASP	0.269722
473	474	TYR	ASN	0.24794
474	501	ASN	PHE	0.309208
474	503	ASN	ILE	0.229712
474	536	ASN	PHE	0.234889
475	476	ILE	TYR	0.231715
475	533	ILE	TYR	0.608854
475	511	ILE	TYR	0.353669
475	534	ILE	SER	0.320426
475	513	ILE	TRP	0.236309
476	483	TYR	VAL	0.181324
476	497	TYR	HIS	0.352321
477	480	PRO	ILE	0.249871
477	551	PRO	LEU	0.302676
477	483	PRO	VAL	0.535078
477	513	PRO	TRP	0.349002
478	479	HIS	GLY	0.277753
479	531	GLY	ARG	0.227938
480	553	ILE	ILE	0.25836
480	514	ILE	THR	0.371242
480	515	ILE	VAL	0.227709
480	551	ILE	LEU	0.502314
480	519	ILE	ASP	0.367014
480	513	ILE	TRP	0.310413
480	482	ILE	ASP	0.227467
481	273	THR	GLY	0.376511
482	483	ASP	VAL	0.231335
483	484	VAL	ARG	0.242652
483	512	VAL	LYS	0.243313
483	498	VAL	LEU	0.436418
484	498	ARG	LEU	0.387121
485	487	PRO	TYR	0.233992
485	498	PRO	LEU	0.354245
485	510	PRO	LYS	0.226525
485	509	PRO	PHE	0.244857
486	485	LEU	PRO	0.29907
490	491	ARG	LEU	0.229948
491	497	LEU	HIS	0.388129
491	498	LEU	LEU	0.239628
491	496	LEU	LYS	0.228887
492	493	PRO	LYS	0.26893
492	501	PRO	PHE	0.310138
493	495	LYS	VAL	0.256023
495	501	VAL	PHE	0.447034
498	500	LEU	ASP	0.280443
498	511	LEU	TYR	0.36255
498	509	LEU	PHE	0.234961
498	476	LEU	TYR	0.22625
499	498	LYS	LEU	0.309738
499	501	LYS	PHE	0.248267
501	500	PHE	ASP	0.22858
501	503	PHE	ILE	0.46913
501	509	PHE	PHE	0.420592
502	537	PRO	VAL	0.357897
502	503	PRO	ILE	0.274696
502	500	PRO	ASP	0.312612
503	507	ILE	GLU	0.283231
503	509	ILE	PHE	0.394831
503	511	ILE	TYR	0.311996
505	507	PRO	GLU	0.257299
505	469	PRO	ALA	0.353734
507	506	GLU	GLY	0.227578
507	508	GLU	ILE	0.248915
508	509	ILE	PHE	0.302519
509	510	PHE	LYS	0.330342
509	511	PHE	TYR	0.550629
510	463	LYS	ILE	0.24904
510	487	LYS	TYR	0.226492
511	513	TYR	TRP	0.345042
511	484	TYR	ARG	0.227676
512	513	LYS	TRP	0.394929
512	514	LYS	THR	0.401618
512	461	LYS	LEU	0.313004
514	459	THR	ASP	0.255166
515	553	VAL	ILE	0.552521
515	456	VAL	GLU	0.251167
516	481	THR	THR	0.242449
516	514	THR	THR	0.2264
517	519	VAL	ASP	0.270632
519	479	ASP	GLY	0.246094
520	529	GLY	LEU	0.226093
521	522	PRO	THR	0.228017
521	526	PRO	PRO	0.226812
521	527	PRO	ARG	0.226302
524	525	SER	ASP	0.249255
525	529	ASP	LEU	0.327377
526	677	PRO	THR	0.345946
526	529	PRO	LEU	0.226243
527	528	ARG	CYS	0.242285
527	558	ARG	SER	0.251298
528	553	CYS	ILE	0.328045
528	638	CYS	TYR	0.297964
528	552	CYS	LEU	0.235315
529	677	LEU	THR	0.228187
529	531	LEU	ARG	0.290031
530	531	THR	ARG	0.357059
530	676	THR	GLU	0.398188
530	640	THR	LEU	0.49298
530	552	THR	LEU	0.267241
530	639	THR	ILE	0.280705
531	640	ARG	LEU	0.264865
531	478	ARG	HIS	0.308292
531	553	ARG	ILE	0.394314
532	548	TYR	ILE	0.395943
532	642	TYR	ILE	0.54038
532	533	TYR	TYR	0.234555
532	550	TYR	PRO	0.24868
532	640	TYR	LEU	0.256206
532	531	TYR	ARG	0.269296
533	550	TYR	PRO	0.356477
533	534	TYR	SER	0.28418
534	539	SER	MET	0.388312
535	536	SER	PHE	0.228122
535	547	SER	LEU	0.413608
536	538	PHE	ASN	0.231734
536	539	PHE	MET	0.680739
537	536	VAL	PHE	0.268243
537	538	VAL	ASN	0.258569
537	542	VAL	ASP	0.342051
538	540	ASN	GLU	0.280456
538	585	ASN	TRP	0.229509
539	541	MET	ARG	0.228743
539	535	MET	SER	0.275815
539	311	MET	HIS	0.228128
540	542	GLU	ASP	0.226996
541	543	ARG	LEU	0.228233
541	585	ARG	TRP	0.370588
541	544	ARG	ALA	0.279729
542	541	ASP	ARG	0.240904
542	544	ASP	ALA	0.22693
543	545	LEU	SER	0.285358
543	548	LEU	ILE	0.269689
543	642	LEU	ILE	0.677944
543	673	LEU	PHE	0.22981
544	546	ALA	GLY	0.259767
544	579	ALA	PHE	0.227114
544	580	ALA	ASP	0.333818
545	544	SER	ALA	0.230072
545	584	SER	SER	0.264761
545	586	SER	TYR	0.257443
548	549	ILE	GLY	0.310596
548	575	ILE	LEU	0.450804
548	642	ILE	ILE	0.404308
549	450	GLY	GLY	0.235118
550	573	PRO	VAL	0.488366
550	531	PRO	ARG	0.229247
550	640	PRO	LEU	0.231342
550	450	PRO	GLY	0.332011
550	451	PRO	PRO	0.230628
551	552	LEU	LEU	0.341423
551	478	LEU	HIS	0.230805
551	533	LEU	TYR	0.245662
552	638	LEU	TYR	0.460229
552	529	LEU	LEU	0.349231
552	554	LEU	CYS	0.227133
553	552	ILE	LEU	0.22712
553	554	ILE	CYS	0.226924
553	479	ILE	GLY	0.226924
553	455	ILE	GLY	0.232729
554	555	CYS	TYR	0.252737
554	527	CYS	ARG	0.293454
554	558	CYS	SER	0.321965
556	558	LYS	SER	0.232049
556	376	LYS	LYS	0.237363
559	565	VAL	GLN	0.24938
564	563	ASN	GLY	0.232533
564	571	ASN	ARG	0.278178
565	558	GLN	SER	0.308933
566	568	ILE	SER	0.237717
566	567	ILE	MET	0.393653
566	557	ILE	GLU	0.367695
568	636	SER	TYR	0.430567
569	633	ASP	GLU	0.227447
570	571	LYS	ARG	0.323215
570	572	LYS	ASN	0.0959898
570	629	LYS	VAL	0.38
571	572	ARG	ASN	0.235524
571	636	ARG	TYR	0.295575
571	638	ARG	TYR	0.255185
572	573	ASN	VAL	0.236048
573	574	VAL	ILE	0.417097
574	637	ILE	TRP	0.394739
574	575	ILE	LEU	0.252881
574	576	ILE	PHE	0.576103
574	617	ILE	ILE	0.478771
574	627	ILE	LEU	0.413942
574	639	ILE	ILE	0.301708
574	690	ILE	LEU	0.349905
575	576	LEU	PHE	0.280417
575	577	LEU	SER	0.344728
576	649	PHE	LEU	0.391787
576	617	PHE	ILE	0.546774
576	651	PHE	VAL	0.575605
576	639	PHE	ILE	0.226505
576	616	PHE	SER	0.235583
577	579	SER	PHE	0.382814
578	645	VAL	GLN	0.639079
578	579	VAL	PHE	0.227094
578	702	VAL	MET	0.707652
578	614	VAL	MET	0.337928
578	613	VAL	ILE	0.448566
579	395	PHE	TYR	0.316035
579	543	PHE	LEU	0.237959
579	616	PHE	SER	0.268249
579	619	PHE	GLY	0.226721
580	579	ASP	PHE	0.226282
580	644	ASP	ALA	0.27575
581	580	GLU	ASP	0.255873
581	583	GLU	ARG	0.250394
582	587	ASN	LEU	0.619424
582	581	ASN	GLU	0.255964
583	584	ARG	SER	0.298429
586	588	TYR	THR	0.235969
586	425	TYR	LYS	0.226066
587	586	LEU	TYR	0.280593
587	589	LEU	GLU	0.237049
587	581	LEU	GLU	0.331566
587	603	LEU	LEU	0.227938
588	590	THR	ASN	0.242324
589	591	GLU	ILE	0.229725
589	592	GLU	GLN	0.231289
590	589	ASN	GLU	0.280423
590	592	ASN	GLN	0.228547
590	593	ASN	ARG	0.231983
591	590	ILE	ASN	0.285404
591	593	ILE	ARG	0.272327
591	608	ILE	PHE	0.286189
591	601	ILE	VAL	0.397874
591	603	ILE	LEU	0.329295
591	588	ILE	THR	0.230406
592	598	GLN	PRO	0.365208
595	601	LEU	VAL	0.602597
595	416	LEU	PRO	0.228128
596	598	PRO	PRO	0.231185
596	597	PRO	ASN	0.242161
596	415	PRO	GLY	0.233619
596	414	PRO	ASN	0.296812
598	600	PRO	GLY	0.247024
598	595	PRO	LEU	0.262876
599	601	ALA	VAL	0.239444
601	602	VAL	GLN	0.324399
601	608	VAL	PHE	0.232232
601	603	VAL	LEU	0.226989
601	598	VAL	PRO	0.226322
602	604	GLN	GLU	0.296164
603	602	LEU	GLN	0.277164
603	605	LEU	ASP	0.253366
605	604	ASP	GLU	0.228933
606	608	PRO	PHE	0.226884
606	604	PRO	GLU	0.295104
606	609	PRO	GLN	0.237069
607	606	GLU	PRO	0.243515
607	609	GLU	GLN	0.231453
607	610	GLU	ALA	0.234981
608	607	PHE	GLU	0.286752
608	610	PHE	ALA	0.232337
608	417	PHE	GLN	0.335866
609	611	GLN	SER	0.244026
610	612	ALA	ASN	0.315557
611	610	SER	ALA	0.264453
611	613	SER	ILE	0.230281
611	410	SER	GLN	0.340926
613	579	ILE	PHE	0.231296
613	609	ILE	GLN	0.330728
614	616	MET	SER	0.240282
614	612	MET	ASN	0.236303
614	621	MET	VAL	0.234058
615	621	HIS	VAL	0.416717
615	697	HIS	PHE	0.249681
616	617	SER	ILE	0.257699
616	619	SER	GLY	0.279068
617	619	ILE	GLY	0.287171
617	702	ILE	MET	0.282053
617	703	ILE	THR	0.357
618	620	ASN	TYR	0.254321
618	625	ASN	LEU	0.321624
620	621	TYR	VAL	0.293219
620	625	TYR	LEU	0.437864
620	619	TYR	GLY	0.226374
620	395	TYR	TYR	0.338092
620	624	TYR	SER	0.322331
621	623	VAL	ASP	0.229129
622	624	PHE	SER	0.285155
622	699	PHE	ASN	0.239863
622	700	PHE	ARG	0.357203
622	703	PHE	THR	0.24186
623	625	ASP	LEU	0.254145
623	704	ASP	ALA	0.232467
623	705	ASP	LEU	0.239242
624	623	SER	ASP	0.239287
625	626	LEU	GLN	0.297375
625	627	LEU	LEU	0.472449
627	637	LEU	TRP	0.426954
628	629	SER	VAL	0.3337
629	682	VAL	MET	0.574388
629	706	VAL	LEU	0.525614
630	631	CYS	LEU	0.293677
630	709	CYS	SER	0.264918
631	633	LEU	GLU	0.245577
631	710	LEU	SER	0.280613
631	685	LEU	PRO	0.416148
632	633	HIS	GLU	0.252895
634	635	VAL	ALA	0.226655
634	680	VAL	MET	0.238037
634	681	VAL	SER	0.226269
635	682	ALA	MET	0.459967
636	637	TYR	TRP	0.229784
636	638	TYR	TYR	0.344951
636	565	TYR	GLN	0.327358
636	678	TYR	VAL	0.236061
637	680	TRP	MET	0.541558
637	653	TRP	PHE	0.321631
637	682	TRP	MET	0.370562
637	706	TRP	LEU	0.294645
638	639	TYR	ILE	0.238044
638	677	TYR	THR	0.49893
639	640	ILE	LEU	0.27465
639	668	ILE	LEU	0.401821
639	678	ILE	VAL	0.278538
639	670	ILE	LEU	0.388266
640	642	LEU	ILE	0.297388
641	642	SER	ILE	0.419682
641	670	SER	LEU	0.362655
641	671	SER	PHE	0.231957
642	643	ILE	GLY	0.249792
644	645	ALA	GLN	0.231355
646	672	THR	PRO	0.242481
647	672	ASP	PRO	0.338785
648	672	PHE	PRO	0.240407
648	649	PHE	LEU	0.331272
648	1950	PHE	ASN	0.228652
648	1953	PHE	ILE	0.478306
648	1979	PHE	TYR	0.226996
648	1980	PHE	PRO	0.453821
649	692	LEU	CYS	0.492221
649	645	LEU	GLN	0.677715
649	697	LEU	PHE	0.330519
649	702	LEU	MET	0.299384
649	694	LEU	ASN	0.23303
649	641	LEU	SER	0.227277
649	651	LEU	VAL	0.253837
650	668	SER	LEU	0.283663
650	669	SER	THR	0.226577
651	652	VAL	PHE	0.373023
651	690	VAL	LEU	0.240511
651	670	VAL	LEU	0.498792
651	691	VAL	GLY	0.323535
651	692	VAL	CYS	0.25044
652	653	PHE	PHE	0.228835
652	667	PHE	THR	0.400852
652	692	PHE	CYS	0.371943
652	654	PHE	SER	0.301747
652	689	PHE	ILE	0.226335
652	1843	PHE	LEU	0.234935
653	654	PHE	SER	0.284357
653	680	PHE	MET	0.660429
653	690	PHE	LEU	0.346188
653	689	PHE	ILE	0.230785
654	1786	SER	TYR	0.335722
655	654	GLY	SER	0.229175
655	656	GLY	TYR	0.244792
656	657	TYR	THR	0.241729
656	681	TYR	SER	0.24415
656	683	TYR	GLU	0.26766
656	688	TYR	TRP	0.347019
656	708	TYR	VAL	0.492215
657	1789	THR	LEU	0.241683
657	1835	THR	TRP	0.588787
657	658	THR	PHE	0.227421
658	660	PHE	HIS	0.264512
658	678	PHE	VAL	0.55849
658	666	PHE	ASP	0.310053
658	667	PHE	THR	0.339944
658	659	PHE	LYS	0.23072
659	660	LYS	HIS	0.226335
659	662	LYS	MET	0.491671
660	662	HIS	MET	0.294488
660	668	HIS	LEU	0.399707
660	665	HIS	GLU	0.247456
662	663	MET	VAL	0.275272
662	524	MET	SER	0.22657
663	1833	VAL	LYS	0.239981
663	1829	VAL	GLU	0.50861
664	665	TYR	GLU	0.292787
664	1835	TYR	TRP	0.238338
665	1835	GLU	TRP	0.226302
665	666	GLU	ASP	0.231747
667	651	THR	VAL	0.333536
667	693	THR	HIS	0.354271
667	668	THR	LEU	0.226099
668	669	LEU	THR	0.238711
668	670	LEU	LEU	0.478045
668	676	LEU	GLU	0.284828
668	678	LEU	VAL	0.271051
669	670	THR	LEU	0.236578
669	1979	THR	TYR	0.328588
669	649	THR	LEU	0.314451
669	1982	THR	VAL	0.226767
670	671	LEU	PHE	0.229208
670	676	LEU	GLU	0.259695
671	267	PHE	HIS	0.226407
671	288	PHE	ILE	0.228894
671	1979	PHE	TYR	0.303737
672	674	PRO	SER	0.297165
672	645	PRO	GLN	0.312854
674	675	SER	GLY	0.239922
675	676	GLY	GLU	0.291975
675	639	GLY	ILE	0.324092
676	677	GLU	THR	0.226178
677	678	THR	VAL	0.372034
677	637	THR	TRP	0.287518
678	679	VAL	PHE	0.23123
679	680	PHE	MET	0.22909
680	657	MET	THR	0.232991
680	682	MET	MET	0.613671
680	681	MET	SER	0.228187
681	633	SER	GLU	0.269591
682	630	MET	CYS	0.291065
682	708	MET	VAL	0.227663
684	1791	ASN	SER	0.365384
685	684	PRO	ASN	0.245093
685	688	PRO	TRP	0.231185
685	1792	PRO	TYR	0.32362
686	688	GLY	TRP	0.282243
686	1800	GLY	ALA	0.255761
687	688	LEU	TRP	0.244877
687	705	LEU	LEU	0.395754
687	707	LEU	LYS	0.359114
688	708	TRP	VAL	0.241801
688	1792	TRP	TYR	0.386178
689	688	ILE	TRP	0.226066
689	704	ILE	ALA	0.304247
690	691	LEU	GLY	0.434422
690	576	LEU	PHE	0.235099
691	576	GLY	PHE	0.226223
691	702	GLY	MET	0.226158
692	650	CYS	SER	0.297787
693	692	HIS	CYS	0.236506
693	1947	HIS	MET	0.228272
694	693	ASN	HIS	0.270324
694	696	ASN	ASP	0.303697
695	694	SER	ASN	0.288127
695	697	SER	PHE	0.226943
695	698	SER	ARG	0.279422
696	698	ASP	ARG	0.231217
697	696	PHE	ASP	0.259243
697	699	PHE	ASN	0.226675
698	697	ARG	PHE	0.274722
698	700	ARG	ARG	0.294462
698	1843	ARG	LEU	0.330251
698	702	ARG	MET	0.2264
698	703	ARG	THR	0.412633
699	701	ASN	GLY	0.229902
701	615	GLY	HIS	0.267091
702	703	MET	THR	0.393011
702	645	MET	GLN	0.384483
702	616	MET	SER	0.22625
703	690	THR	LEU	0.32112
705	688	LEU	TRP	0.313168
706	707	LEU	LYS	0.22693
706	708	LEU	VAL	0.372813
707	708	LYS	VAL	0.245309
708	709	VAL	SER	0.260048
708	684	VAL	ASN	0.239857
709	710	SER	SER	0.29119
1692	1691	GLN	PHE	0.228043
1692	1693	GLN	LYS	0.297257
1694	1693	LYS	LYS	0.246297
1695	1696	THR	ARG	0.243594
1695	1816	THR	PHE	0.23589
1695	1772	THR	MET	0.23788
1696	1698	ARG	TYR	0.249275
1696	1764	ARG	ARG	0.307624
1696	1863	ARG	LEU	0.407358
1697	1698	HIS	TYR	0.298088
1697	1699	HIS	PHE	0.315995
1698	1700	TYR	ILE	0.231387
1699	1700	PHE	ILE	0.286065
1699	1698	PHE	TYR	0.226387
1699	1740	PHE	ASP	0.272818
1699	1741	PHE	GLY	0.568687
1699	1739	PHE	THR	0.226165
1699	1743	PHE	PHE	0.243555
1700	1743	ILE	PHE	0.246245
1700	1701	ILE	ALA	0.330964
1700	1735	ILE	PHE	0.267209
1700	1761	ILE	PRO	0.246389
1700	1763	ILE	ILE	0.432255
1700	1736	ILE	GLN	0.309464
1700	1737	ILE	GLU	0.228763
1700	1773	ILE	VAL	0.473227
1701	1703	ALA	VAL	0.256049
1701	1778	ALA	GLN	0.296413
1701	1743	ALA	PHE	0.346875
1701	1738	ALA	PHE	0.366818
1702	1703	ALA	VAL	0.256763
1702	1734	ALA	VAL	0.330283
1702	1733	ALA	VAL	0.260788
1702	1851	ALA	LEU	0.22625
1703	1736	VAL	GLN	0.242233
1703	1778	VAL	GLN	0.410185
1704	1732	GLU	LYS	0.322246
1704	1705	GLU	ARG	0.263498
1704	1731	GLU	LYS	0.413471
1705	1734	ARG	VAL	0.320197
1705	1706	ARG	LEU	0.227244
1706	1897	LEU	ARG	0.515221
1706	1730	LEU	PHE	0.334374
1706	1729	LEU	GLN	0.231054
1707	1732	TRP	LYS	0.232788
1707	1708	TRP	ASP	0.262666
1707	1924	TRP	TYR	0.26749
1709	1918	TYR	PHE	0.625119
1709	1730	TYR	PHE	0.32885
1709	1883	TYR	PHE	0.356915
1709	1732	TYR	LYS	0.506411
1709	1711	TYR	MET	0.226597
1710	1712	GLY	SER	0.277039
1711	1710	MET	GLY	0.276018
1711	1713	MET	SER	0.276784
1711	1727	MET	VAL	0.331527
1711	1925	MET	ILE	0.230131
1711	1918	MET	PHE	0.351548
1711	1717	MET	VAL	0.230864
1712	1711	SER	MET	0.227801
1714	1713	SER	SER	0.239412
1714	1716	SER	HIS	0.290116
1715	1714	PRO	SER	0.276843
1715	1717	PRO	VAL	0.227356
1715	1713	PRO	SER	0.307042
1715	1718	PRO	LEU	0.301551
1716	1718	HIS	LEU	0.233816
1717	1716	VAL	HIS	0.286654
1717	1719	VAL	ARG	0.266168
1717	1926	VAL	MET	0.377002
1718	1720	LEU	ASN	0.228868
1719	1718	ARG	LEU	0.245505
1719	1720	ARG	ASN	0.230438
1720	1722	ASN	ALA	0.234843
1721	1723	ARG	GLN	0.350121
1722	1721	ALA	ARG	0.275671
1722	1724	ALA	SER	0.274408
1722	1718	ALA	LEU	0.388174
1723	1722	GLN	ALA	0.231505
1726	1725	SER	GLY	0.273112
1727	1726	VAL	SER	0.231152
1727	1708	VAL	ASP	0.226655
1728	1729	PRO	GLN	0.236309
1728	1711	PRO	MET	0.332744
1728	1730	PRO	PHE	0.252338
1728	1721	PRO	ARG	0.23576
1729	1730	GLN	PHE	0.242769
1729	1707	GLN	TRP	0.261455
1730	1885	PHE	GLU	0.391133
1730	1916	PHE	TYR	0.383645
1730	1918	PHE	PHE	0.358407
1730	1894	PHE	ASN	0.27861
1731	1732	LYS	LYS	0.245387
1731	1705	LYS	ARG	0.334662
1732	1758	LYS	LEU	0.693744
1732	1733	LYS	VAL	0.237952
1733	1734	VAL	VAL	0.47002
1733	1890	VAL	TYR	0.255467
1733	1779	VAL	ALA	0.27003
1733	1783	VAL	TYR	0.4363
1734	1851	VAL	LEU	0.238057
1734	1850	VAL	GLY	0.226165
1735	1837	PHE	TYR	0.401526
1735	1775	PHE	PHE	0.345795
1735	1838	PHE	PHE	0.279847
1735	1852	PHE	ILE	0.22712
1735	1701	PHE	ALA	0.33546
1737	1738	GLU	PHE	0.313875
1737	1699	GLU	PHE	0.320682
1737	1761	GLU	PRO	0.472966
1738	1740	PHE	ASP	0.234719
1738	1747	PHE	LEU	0.236106
1739	1747	THR	LEU	0.41175
1742	1741	SER	GLY	0.234064
1743	1776	PHE	ARG	0.903735
1745	1746	GLN	PRO	0.253372
1746	1736	PRO	GLN	0.290116
1746	1737	PRO	GLU	0.229535
1747	1746	LEU	PRO	0.227349
1747	2116	LEU	ARG	0.778489
1749	1748	ARG	TYR	0.270082
1749	1750	ARG	GLY	0.227369
1750	1752	GLY	LEU	0.324681
1751	1750	GLU	GLY	0.29549
1751	1753	GLU	ASN	0.232317
1751	2142	GLU	PRO	0.352065
1751	2115	GLU	TYR	0.457336
1752	1753	LEU	ASN	0.278283
1752	2142	LEU	PRO	0.388377
1752	1869	LEU	ARG	0.527466
1752	2117	LEU	GLY	0.40078
1752	2118	LEU	ASN	0.206313
1754	1756	GLU	LEU	0.301485
1754	1930	GLU	PRO	0.337143
1754	1931	GLU	GLY	0.235832
1755	1754	HIS	GLU	0.261737
1755	1757	HIS	GLY	0.272216
1755	1932	HIS	LEU	0.257928
1755	1877	HIS	ALA	0.32381
1755	1752	HIS	LEU	0.3703
1755	1929	HIS	LEU	0.373068
1756	1922	LEU	ASN	0.289252
1756	1749	LEU	ARG	0.26029
1756	1762	LEU	TYR	0.615039
1756	1760	LEU	GLY	0.370208
1756	1761	LEU	PRO	0.228108
1757	1756	GLY	LEU	0.278014
1757	1759	GLY	LEU	0.273008
1757	1922	GLY	ASN	0.324386
1758	1757	LEU	GLY	0.241755
1758	1759	LEU	LEU	0.275606
1758	1883	LEU	PHE	0.397763
1758	1923	LEU	GLY	0.337417
1759	1854	LEU	PRO	0.342739
1759	1879	LEU	PHE	0.566409
1760	1837	GLY	TYR	0.284219
1762	1761	TYR	PRO	0.239287
1762	1764	TYR	ARG	0.525032
1762	1856	TYR	LEU	0.367197
1762	1753	TYR	ASN	0.305353
1763	1764	ILE	ARG	0.233292
1763	1785	ILE	PHE	0.262843
1763	1837	ILE	TYR	0.478234
1763	1773	ILE	VAL	0.237769
1764	1868	ARG	GLY	0.332404
1764	1863	ARG	LEU	0.340009
1765	1764	ALA	ARG	0.287767
1765	1771	ALA	ILE	0.501646
1765	1819	ALA	VAL	0.270939
1765	1766	ALA	GLU	0.227703
1765	1769	ALA	ASP	0.240564
1766	1767	GLU	VAL	0.303802
1766	1859	GLU	HIS	0.226256
1766	1696	GLU	ARG	0.29138
1766	1860	GLU	THR	0.288081
1767	1769	VAL	ASP	0.3118
1767	1824	VAL	ALA	0.351201
1767	1819	VAL	VAL	0.388345
1767	1820	VAL	GLN	0.248935
1768	1769	GLU	ASP	0.232461
1769	1770	ASP	ASN	0.228351
1770	1771	ASN	ILE	0.227231
1770	1816	ASN	PHE	0.339322
1770	1817	ASN	TRP	0.277347
1771	1772	ILE	MET	0.272124
1771	1773	ILE	VAL	0.454083
1771	1819	ILE	VAL	0.56764
1771	1696	ILE	ARG	0.232755
1771	1855	ILE	LEU	0.259217
1772	1773	MET	VAL	0.242534
1772	1814	MET	THR	0.25173
1772	1815	MET	TYR	0.317979
1773	1774	VAL	THR	0.229025
1773	1785	VAL	PHE	0.630918
1773	1775	VAL	PHE	0.22928
1774	1812	THR	THR	0.252554
1775	1776	PHE	ARG	0.251664
1775	1785	PHE	PHE	0.292885
1775	1807	PHE	VAL	0.294331
1775	1700	PHE	ILE	0.235642
1775	1784	PHE	SER	0.226381
1775	1815	PHE	TYR	0.227159
1776	1811	ARG	GLU	0.280358
1777	1809	ASN	PRO	0.226289
1777	1808	ASN	LYS	0.320001
1779	1781	ALA	ARG	0.279827
1779	1783	ALA	TYR	0.464863
1779	1890	ALA	TYR	0.229575
1780	1809	SER	PRO	0.228913
1781	1809	ARG	PRO	0.298088
1781	1889	ARG	TRP	0.840602
1782	1777	PRO	ASN	0.363558
1782	1807	PRO	VAL	0.32076
1782	1783	PRO	TYR	0.360292
1782	1806	PRO	PHE	0.526615
1783	1841	TYR	VAL	0.39237
1783	1851	TYR	LEU	0.498616
1783	1846	TYR	ASP	0.250938
1783	1889	TYR	TRP	0.232762
1783	1784	TYR	SER	0.268472
1785	1790	PHE	ILE	0.252724
1785	1837	PHE	TYR	0.383115
1785	1838	PHE	PHE	0.226544
1786	1840	TYR	ASP	0.439684
1786	1787	TYR	SER	0.307723
1786	1790	TYR	ILE	0.339185
1787	1837	SER	TYR	0.334583
1788	1790	SER	ILE	0.246932
1788	656	SER	TYR	0.286778
1789	1835	LEU	TRP	0.509049
1789	1855	LEU	LEU	0.320819
1790	1789	ILE	LEU	0.233443
1790	1815	ILE	TYR	0.338641
1791	1790	SER	ILE	0.230157
1792	1793	TYR	GLU	0.235531
1793	1794	GLU	GLU	0.271751
1795	1794	ASP	GLU	0.232251
1795	1796	ASP	GLN	0.351476
1797	1796	ARG	GLN	0.22803
1797	1799	ARG	GLY	0.231545
1798	1799	GLN	GLY	0.227271
1800	1799	ALA	GLY	0.226302
1800	1801	ALA	GLU	0.243522
1803	1802	ARG	PRO	0.26908
1804	1803	LYS	ARG	0.22623
1804	1806	LYS	PHE	0.233089
1805	1804	ASN	LYS	0.23468
1805	1784	ASN	SER	0.374462
1806	1805	PHE	ASN	0.315871
1806	1807	PHE	VAL	0.237088
1806	1841	PHE	VAL	0.339604
1806	1808	PHE	LYS	0.227722
1807	1813	VAL	LYS	0.235589
1807	1805	VAL	ASN	0.373559
1809	1811	PRO	GLU	0.301413
1809	1779	PRO	ALA	0.342752
1811	1812	GLU	THR	0.255755
1812	1813	THR	LYS	0.339944
1813	1814	LYS	THR	0.27143
1814	1815	THR	TYR	0.337751
1815	1817	TYR	TRP	0.24881
1816	1817	PHE	TRP	0.283159
1817	1789	TRP	LEU	0.300543
1817	1823	TRP	MET	0.226924
1817	1855	TRP	LEU	0.260238
1817	1785	TRP	PHE	0.229254
1818	1769	LYS	ASP	0.231283
1819	1766	VAL	GLU	0.238077
1819	1820	VAL	GLN	0.231937
1819	1857	VAL	VAL	0.434566
1821	1823	HIS	MET	0.259773
1822	1821	HIS	HIS	0.227526
1823	1791	MET	SER	0.28365
1825	1826	PRO	THR	0.257751
1825	1829	PRO	GLU	0.336789
1825	1830	PRO	PHE	0.276928
1825	1857	PRO	VAL	0.326363
1825	1831	PRO	ASP	0.2325
1825	1832	PRO	CYS	0.236473
1826	1828	THR	ASP	0.335336
1827	1829	LYS	GLU	0.234817
1828	1829	ASP	GLU	0.227585
1830	1832	PHE	CYS	0.346698
1830	1965	PHE	VAL	0.247495
1830	1986	PHE	VAL	0.351391
1830	1941	PHE	ARG	0.240197
1831	1832	ASP	CYS	0.28183
1831	1862	ASP	THR	0.356215
1832	1857	CYS	VAL	0.340985
1832	1941	CYS	ARG	0.282517
1832	1943	CYS	TYR	0.26607
1833	1834	LYS	ALA	0.26319
1833	1835	LYS	TRP	0.375935
1833	1985	LYS	THR	0.280318
1834	1835	ALA	TRP	0.265101
1834	1943	ALA	TYR	0.313973
1834	1983	ALA	PHE	0.528507
1834	1855	ALA	LEU	0.294645
1835	1983	TRP	PHE	0.38983
1836	1853	ALA	GLY	0.239202
1836	1852	ALA	ILE	0.244379
1837	1838	TYR	PHE	0.379941
1837	1854	TYR	PRO	0.351699
1837	1855	TYR	LEU	0.238345
1837	1836	TYR	ALA	0.226492
1838	1947	PHE	MET	0.22625
1838	1843	PHE	LEU	0.370071
1838	1839	PHE	SER	0.311362
1839	1851	SER	LEU	0.403778
1840	1843	ASP	LEU	0.317403
1841	1840	VAL	ASP	0.231734
1841	1842	VAL	ASP	0.247606
1841	1846	VAL	ASP	0.317848
1842	1889	ASP	TRP	0.233488
1844	1846	GLU	ASP	0.246271
1845	1847	LYS	VAL	0.232467
1845	1889	LYS	TRP	0.47652
1845	1887	LYS	LYS	0.334701
1845	1848	LYS	HIS	0.229169
1846	1845	ASP	LYS	0.255585
1846	1848	ASP	HIS	0.227873
1847	1846	VAL	ASP	0.251723
1847	1849	VAL	SER	0.257581
1847	1850	VAL	GLY	0.334394
1847	1843	VAL	LEU	0.234523
1847	1947	VAL	MET	0.229529
1848	1850	HIS	GLY	0.24328
1848	1887	HIS	LYS	0.234915
1848	1882	HIS	ILE	0.280744
1848	1883	HIS	PHE	0.232225
1849	1848	SER	HIS	0.228514
1849	1890	SER	TYR	0.230772
1852	1853	ILE	GLY	0.239746
1852	1947	ILE	MET	0.237546
1852	1879	ILE	PHE	0.329459
1852	1945	ILE	LEU	0.336115
1853	1760	GLY	GLY	0.228364
1854	1835	PRO	TRP	0.231859
1854	1760	PRO	GLY	0.325447
1855	1856	LEU	LEU	0.300981
1855	1857	LEU	VAL	0.405381
1856	1857	LEU	VAL	0.230537
1856	1875	LEU	GLU	0.275017
1856	1943	LEU	TYR	0.886397
1857	1858	VAL	CYS	0.291105
1858	1862	CYS	THR	0.348158
1858	1863	CYS	LEU	0.31953
1859	1826	HIS	THR	0.22786
1860	1862	THR	THR	0.236028
1862	1832	THR	CYS	0.255041
1863	1868	LEU	GLY	0.230864
1864	1863	ASN	LEU	0.284095
1864	1871	ASN	VAL	0.253163
1865	1864	PRO	ASN	0.281994
1865	1867	PRO	HIS	0.229712
1867	1869	HIS	ARG	0.270723
1867	2120	HIS	THR	0.226564
1868	1867	GLY	HIS	0.254727
1869	1875	ARG	GLU	0.367629
1870	1871	GLN	VAL	0.229718
1870	1873	GLN	VAL	0.472383
1871	1873	VAL	VAL	0.226832
1871	1869	VAL	ARG	0.25133
1873	1940	VAL	ILE	0.232625
1874	1938	GLN	GLN	0.348708
1874	1876	GLN	PHE	0.334132
1875	1876	GLU	PHE	0.280489
1875	1941	GLU	ARG	0.325564
1875	1943	GLU	TYR	0.332011
1876	1762	PHE	TYR	0.259924
1876	1940	PHE	ILE	0.425337
1876	1934	PHE	MET	0.365371
1876	1877	PHE	ALA	0.226086
1877	1878	ALA	LEU	0.28473
1878	1880	LEU	PHE	0.38305
1878	1942	LEU	TRP	0.397828
1878	1998	LEU	VAL	0.382029
1878	1932	LEU	LEU	0.299476
1878	1921	LEU	ILE	0.3735
1879	1880	PHE	PHE	0.228004
1879	1881	PHE	THR	0.542873
1879	1883	PHE	PHE	0.245283
1880	1956	PHE	ILE	0.501862
1880	1921	PHE	ILE	0.572051
1880	1978	PHE	LEU	0.230641
1880	1998	PHE	VAL	0.268904
1880	1920	PHE	ALA	0.227454
1881	1880	THR	PHE	0.260245
1881	1883	THR	PHE	0.658289
1881	1954	THR	HIS	0.281817
1881	1882	THR	ILE	0.334649
1882	1884	ILE	ASP	0.299535
1882	1917	ILE	ARG	0.459876
1882	1918	ILE	PHE	0.30318
1882	1954	ILE	HIS	0.23
1882	2005	ILE	HIS	0.304358
1883	1882	PHE	ILE	0.227526
1883	1885	PHE	GLU	0.229856
1883	1920	PHE	ALA	0.408471
1883	1923	PHE	GLY	0.319569
1884	1883	ASP	PHE	0.226433
1884	1916	ASP	TYR	0.24669
1885	1887	GLU	LYS	0.276025
1885	1918	GLU	PHE	0.319242
1886	1885	THR	GLU	0.237612
1887	1888	LYS	SER	0.266862
1888	1849	SER	SER	0.242848
1889	1891	TRP	PHE	0.23252
1890	1892	TYR	THR	0.239307
1890	1889	TYR	TRP	0.226767
1891	1890	PHE	TYR	0.282877
1891	1893	PHE	GLU	0.237703
1891	1885	PHE	GLU	0.380818
1891	1886	PHE	THR	0.35954
1892	1894	THR	ASN	0.243758
1893	1895	GLU	MET	0.240897
1894	1893	ASN	GLU	0.253268
1894	1897	ASN	ARG	0.235812
1895	1897	MET	ARG	0.267542
1895	1912	MET	PHE	0.400708
1895	1916	MET	TYR	0.230831
1897	1896	ARG	GLU	0.228763
1897	1898	ARG	ASN	0.226832
1899	1903	CYS	CYS	0.297571
1900	1901	ARG	ALA	0.301806
1900	1903	ARG	CYS	0.246428
1905	1906	ILE	GLN	0.374554
1905	1912	ILE	PHE	0.518545
1905	1899	ILE	CYS	0.366078
1905	1904	ILE	ASN	0.226099
1906	1908	GLN	GLU	0.316912
1907	1906	MET	GLN	0.262228
1907	1909	MET	ASP	0.237298
1907	1891	MET	PHE	0.23123
1908	1913	GLU	LYS	0.315046
1909	1908	ASP	GLU	0.290201
1910	1912	PRO	PHE	0.228508
1911	1913	THR	LYS	0.230366
1911	1914	THR	GLU	0.281732
1912	1914	PHE	GLU	0.239602
1913	1915	LYS	ASN	0.250898
1913	1907	LYS	MET	0.325879
1914	1916	GLU	TYR	0.328987
1915	1914	ASN	GLU	0.248647
1915	1916	ASN	TYR	0.267431
1916	1918	TYR	PHE	0.40851
1917	1883	ARG	PHE	0.257921
1918	1920	PHE	ALA	0.269663
1918	1917	PHE	ARG	0.226773
1918	1915	PHE	ASN	0.267817
1919	1925	HIS	ILE	0.409105
1919	2008	HIS	ALA	0.594462
1920	1921	ALA	ILE	0.233979
1920	1923	ALA	GLY	0.255591
1921	1923	ILE	GLY	0.30534
1921	1929	ILE	LEU	0.34681
1921	2011	ILE	SER	0.499637
1922	1924	ASN	TYR	0.232055
1922	1929	ASN	LEU	0.359906
1923	1924	GLY	TYR	0.227022
1924	1709	TYR	TYR	0.305085
1924	1925	TYR	ILE	0.25169
1924	1928	TYR	THR	0.270318
1924	1930	TYR	PRO	0.228632
1925	1927	ILE	ASP	0.23038
1926	1928	MET	THR	0.328667
1927	1929	ASP	LEU	0.231793
1927	2013	ASP	LEU	0.314372
1928	1927	THR	ASP	0.228828
1929	1928	LEU	THR	0.289822
1929	1932	LEU	LEU	0.30085
1929	2012	LEU	THR	0.558169
1930	1932	PRO	LEU	0.237317
1930	1931	PRO	GLY	0.227467
1932	1933	LEU	VAL	0.236656
1932	2012	LEU	THR	0.290005
1932	2013	LEU	LEU	0.23913
1932	1942	LEU	TRP	0.408242
1933	1934	VAL	MET	0.320813
1933	2017	VAL	TYR	0.391473
1933	2145	VAL	ILE	0.673696
1933	2143	VAL	PRO	0.281294
1934	1940	MET	ILE	0.644944
1934	1942	MET	TRP	0.502196
1934	1988	MET	MET	0.654794
1934	2014	MET	PHE	0.292335
1935	1936	ALA	GLN	0.292839
1936	1938	GLN	GLN	0.331691
1937	1989	ASP	LEU	0.579048
1938	1989	GLN	LEU	0.303671
1939	1940	ARG	ILE	0.271339
1939	1988	ARG	MET	0.306793
1940	1941	ILE	ARG	0.326605
1940	1942	ILE	TRP	0.261868
1940	1938	ILE	GLN	0.336213
1940	1990	ILE	PRO	0.675391
1941	1942	ARG	TRP	0.232644
1941	1985	ARG	THR	0.39561
1941	1943	ARG	TYR	0.406487
1942	1958	TRP	PHE	0.43325
1942	1944	TRP	LEU	0.258157
1943	1944	TYR	LEU	0.229025
1943	1942	TYR	TRP	0.226492
1943	1984	TYR	GLU	0.329007
1944	1986	LEU	VAL	0.23682
1944	1958	LEU	PHE	0.22854
1944	1880	LEU	PHE	0.227925
1945	1978	LEU	LEU	0.415114
1945	1946	LEU	SER	0.3904
1945	1947	LEU	MET	0.274343
1946	1947	SER	MET	0.368526
1946	1954	SER	HIS	0.231963
1946	1880	SER	PHE	0.343917
1946	1979	SER	TYR	0.255774
1947	1980	MET	PRO	0.226367
1948	1949	GLY	SER	0.240465
1949	1951	SER	GLU	0.336927
1950	1952	ASN	ASN	0.30625
1951	1950	GLU	ASN	0.244235
1952	1980	ASN	PRO	0.343007
1953	1954	ILE	HIS	0.352811
1953	1950	ILE	ASN	0.229156
1954	2005	HIS	HIS	0.228416
1954	2010	HIS	MET	0.459961
1954	2002	HIS	ILE	0.314902
1955	1976	SER	TYR	0.288932
1955	2002	SER	ILE	0.227002
1955	1975	SER	LEU	0.498891
1956	1957	ILE	HIS	0.247946
1956	1958	ILE	PHE	0.322331
1956	1978	ILE	LEU	0.613985
1956	1999	ILE	GLU	0.312821
1956	1998	ILE	VAL	0.226655
1957	2001	HIS	LEU	0.439101
1957	1958	HIS	PHE	0.309712
1957	1974	HIS	ALA	0.255342
1957	1959	HIS	SER	0.299292
1957	1975	HIS	LEU	0.272183
1958	1959	PHE	SER	0.294672
1958	1963	PHE	PHE	0.235557
1958	1997	PHE	ARG	0.233338
1958	1998	PHE	VAL	0.226721
1960	1961	GLY	HIS	0.288323
1961	1962	HIS	VAL	0.297172
1961	2014	HIS	PHE	0.256717
1962	1972	VAL	LYS	0.252201
1962	1963	VAL	PHE	0.249393
1962	1973	VAL	MET	0.226668
1963	1964	PHE	THR	0.236957
1963	1986	PHE	VAL	0.356994
1963	1974	PHE	ALA	0.395446
1963	1975	PHE	LEU	0.247999
1964	1971	THR	TYR	0.325447
1964	1972	THR	LYS	0.355102
1964	1970	THR	GLU	0.290457
1965	1966	VAL	ARG	0.401238
1965	1986	VAL	VAL	0.428858
1965	1973	VAL	MET	0.390125
1965	1976	VAL	TYR	0.226472
1965	1967	VAL	LYS	0.228337
1966	1967	ARG	LYS	0.388371
1966	1969	ARG	GLU	0.344545
1966	1828	ARG	ASP	0.43056
1968	1967	LYS	LYS	0.295935
1969	1970	GLU	GLU	0.226151
1970	1971	GLU	TYR	0.233567
1970	1965	GLU	VAL	0.33368
1972	1973	LYS	MET	0.39561
1972	145	LYS	GLY	0.379607
1972	156	LYS	TYR	0.226335
1973	279	MET	ARG	0.401513
1973	1976	MET	TYR	0.366556
1973	156	MET	TYR	0.23841
1973	1974	MET	ALA	0.226335
1975	1976	LEU	TYR	0.27003
1975	2001	LEU	LEU	0.339224
1975	1977	LEU	ASN	0.305432
1976	1977	TYR	ASN	0.331743
1976	1978	TYR	LEU	0.255081
1977	289	ASN	SER	0.400368
1977	1954	ASN	HIS	0.325957
1978	1979	LEU	TYR	0.230576
1979	1977	TYR	ASN	0.228095
1980	1982	PRO	VAL	0.238031
1980	1948	PRO	GLY	0.233783
1980	1949	PRO	SER	0.23038
1982	1983	VAL	PHE	0.319176
1984	1985	GLU	THR	0.282
1984	1986	GLU	VAL	0.246323
1985	1986	THR	VAL	0.369907
1985	1942	THR	TRP	0.325381
1985	1832	THR	CYS	0.337836
1986	1987	VAL	GLU	0.232009
1987	1940	GLU	ILE	0.296282
1988	1962	MET	VAL	0.30591
1988	1990	MET	PRO	0.3534
1988	2014	MET	PHE	0.232651
1988	1989	MET	LEU	0.242383
1990	2016	PRO	VAL	0.452761
1990	1935	PRO	ALA	0.234379
1992	1993	LYS	ALA	0.232134
1992	104	LYS	SER	0.352903
1992	105	LYS	TYR	0.230399
1993	2173	ALA	SER	0.357517
1993	1936	ALA	GLN	0.23377
1994	1996	GLY	TRP	0.239032
1995	1996	ILE	TRP	0.25224
1995	2013	ILE	LEU	0.2917
1995	2171	ILE	LEU	0.367328
1995	1994	ILE	GLY	0.226322
1996	2016	TRP	VAL	0.240269
1996	1959	TRP	SER	0.230393
1996	110	TRP	GLU	0.226734
1996	114	TRP	TYR	0.346718
1996	1997	TRP	ARG	0.232991
1997	2014	ARG	PHE	0.272085
1997	1998	ARG	VAL	0.270907
1997	2006	ARG	LEU	0.395053
1997	2011	ARG	SER	0.358892
1997	1999	ARG	GLU	0.434697
1998	1999	VAL	GLU	0.281601
1998	2014	VAL	PHE	0.199794
1999	2001	GLU	LEU	0.305641
1999	2010	GLU	MET	0.228239
1999	2011	GLU	SER	0.23665
1999	2006	GLU	LEU	0.301655
2002	2004	ILE	GLU	0.272242
2002	1953	ILE	ILE	0.431764
2003	2005	GLY	HIS	0.234981
2004	2003	GLU	GLY	0.282531
2004	2006	GLU	LEU	0.234536
2004	2007	GLU	HIS	0.230308
2005	2004	HIS	GLU	0.270808
2005	2007	HIS	HIS	0.226793
2005	2000	HIS	CYS	0.236362
2005	1951	HIS	GLU	0.255329
2005	1953	HIS	ILE	0.237736
2005	2008	HIS	ALA	0.233639
2006	2005	LEU	HIS	0.252685
2006	2008	LEU	ALA	0.263288
2006	2011	LEU	SER	0.328785
2007	2009	HIS	GLY	0.304529
2009	1919	GLY	HIS	0.226498
2010	1881	MET	THR	0.237749
2010	1920	MET	ALA	0.249759
2011	2010	SER	MET	0.241729
2011	2012	SER	THR	0.226511
2013	1996	LEU	TRP	0.331435
2013	115	LEU	ASP	0.239412
2014	2016	PHE	VAL	0.307474
2015	2016	LEU	VAL	0.266253
2015	1994	LEU	GLY	0.300287
2015	2080	LEU	ILE	0.482155
[truncated: 2,816 more rows]
